# Supplementary material for: Environmental drivers of dynamic soil erosion change in a Mediterranean fluvial landscape
Source: PLoS One. 2022 Jan 21;17(1):e0262132. doi: 10.1371/journal.pone.0262132 (PMC8782323; doi:10.1371/journal.pone.0262132)
Supplement: S1 File — (XLSX) [file pone.0262132.s001.xlsx]

## Sheet: Net erosiom Model Callibration
MAGRA RIVER BASIN (ITALY)
Iera Station data for Mgra River Basin
Year	Month	P monthly (mm)	dx daily max (mm)	Runoff (mm)	Binary Rainfall Factor (CRF=1 if Pm>200 and pdx>90 between July-Dec; zero otherwise)	Sw Soil hum index	f(m)	VCP % (vegetation surface cover fraction)	Sediment Delivery Ratio	Gross erosion model	Year	Month	RQ Runoff indicator associate to overlandflow erosion	RS Erosivity indicator associate to rainsplash erosion	MODEL net erosion (Mg km-2)	OBS net erosion (Mg km-2) (Magra a Calamazza) from Compartimento di Genoa http://www.acq.isprambiente.it/annalipdf/	Sediment Outlier values	Annual Modelled net erosion	Annual Observed Net erosion
1961	1	244	76	331	0	1.31576	1.04496	65	0.257422	2.76918e-194	1952	1	1384.27	6036.68	71.6629	40
1961	2	34	28	80	0	1.36222	0.90411	65	0.253738	3.29344e-195	1952	2	121.957	709.822	7.91739	11
1961	3	25	14	41	0	1.38	0.754567	70	0.262086	5.03651e-211	1952	3	84.9488	148.895	1.62015	0.3
1961	4	136	54	90	0	1.3587	0.610936	70	0.258442	5.40265e-210	1952	4	792.194	1782.49	17.5903	20
1961	5	79	20	58	0	1.28842	0.497503	75	0.268389	5.22558e-226	1952	5	278.572	200.001	2.39273	2.6
1961	6	115	45	65	0	1.16274	0.45	75	0.252366	1.81114e-225	1952	6	248.914	912.25	5.45892	3
1961	7	26	8	24	0	0.983686	0.512937	77	0.259864	8.55315e-233	1952	7	24.6541	33.8279	0.246122	0.15
1961	8	46	34	16	0	0.769074	0.724747	75	0.244326	1.5137e-225	1952	8	19.0013	838.808	3.90429	0.15
1961	9	52	36	19	0	0.560994	1.0778	75	0.242731	2.47092e-225	1952	9	9.17631	1397.83	6.36214	0.15
1961	10	355	85	57	0	0.430638	1.44455	73	0.241202	2.20538e-218	1952	10	12.5379	10437.9	54.0129	4
1961	11	419	102	330	1	0.467157	1.51716	70	0.269062	4.38888e-209	1952	11	7033.94	15785.6	162.31	225
1961	12	166	32	177	0	0.7288	1.00131	70	0.246949	3.15086e-210	1952	12	41.4969	1026.35	6.97108	17		340.449	323.35
1963	1	240	79	272	0	1.31576	1.04496	65	0.256593	2.97853e-194	1954	1	1354.49	6522.59	75.8225	45
1963	2	170	71	125	0	1.36222	0.90411	65	0.256557	2.08642e-194	1954	2	1092.34	4558.62	54.3868	150
1963	3	213	63	198	0	1.38	0.754567	70	0.262688	9.0347e-210	1954	3	1633.67	2995.88	32.1488	8
1963	4	138	39	171	0	1.3587	0.610936	70	0.265463	3.06959e-210	1954	4	808.064	930.234	12.1987	17
1963	5	84	23	60	0	1.28842	0.497503	75	0.265911	6.4484e-226	1954	5	301.492	264.179	2.80209	0.4
1963	6	117	36	42	0	1.16274	0.45	75	0.255538	1.24713e-225	1954	6	253.955	584.2	3.98991	0.7
1963	7	107	41	23	0	0.983686	0.512937	77	0.248493	1.39448e-231	1954	7	99.1461	863.246	3.87301	3
1963	8	164	35	35	0	0.769074	0.724747	75	0.247031	1.75743e-225	1954	8	50.5103	888.815	4.32265	5
1963	9	187	40	83	0	0.560994	1.0778	75	0.243626	3.16941e-225	1954	9	18.8144	1725.48	7.91637	15
1963	10	86	59	61	0	0.430638	1.44455	73	0.241289	1.05503e-218	1954	10	6.80877	5029.47	26.0394	17
1963	11	514	122	328	1	0.467157	1.51716	70	0.268297	6.26768e-209	1954	11	9493.09	22582.5	227.497	142
1963	12	105	70	159	0	0.7288	1.00131	70	0.24254	1.36873e-209	1954	12	29.7196	4907.44	31.6553	33		482.652	436.1
1964	1	27	10	39	0	1.31576	1.04496	65	0.26839	6.14234e-196	1955	1	76.4408	105.496	1.83179	1
1964	2	148	48	181	0	1.36222	0.90411	65	0.262061	9.95552e-195	1955	2	904.42	2084.07	29.3794	8
1964	3	287	76	326	0	1.38	0.754567	70	0.263156	1.30597e-209	1955	3	2465.34	4359.38	47.477	32
1964	4	172	38	180	0	1.3587	0.610936	70	0.270176	3.06727e-210	1955	4	1089.94	883.192	14.0925	7
1964	5	60	29	66	0	1.28842	0.497503	75	0.256806	8.60069e-226	1955	5	195.435	419.4	2.94134	2
1964	6	66	32	66	0	1.16274	0.45	75	0.252482	9.3251e-226	1955	6	130.512	461.8	2.78589	1
1964	7	189	92	196	0	0.983686	0.512937	77	0.244963	6.52016e-231	1955	7	173.509	4342.5	17.9158	32
1964	8	61	14	47	0	0.769074	0.724747	75	0.251672	3.28932e-226	1955	8	23.6076	143.05	0.781347	1
1964	9	71	56	26	0	0.560994	1.0778	75	0.241835	5.92331e-225	1955	9	10.9281	3380.98	15.2808	1
1964	10	456	96	468	1	0.430638	1.44455	73	0.269354	2.81335e-218	1955	10	6368.19	13313.9	113.6	100
1964	11	155	113	191	0	0.467157	1.51716	70	0.240724	5.3404e-209	1955	11	10.5494	19373.7	123.354	134
1964	12	177	59	179	0	0.7288	1.00131	70	0.24378	9.92931e-210	1955	12	43.4834	3486.57	22.7491	10		392.189	329
1965	1	176	17	153	0	1.31576	1.04496	65	0.29738	2.32836e-195	1956	1	900.63	302.993	13.4274	10
1965	2	8	4	67	0	1.36222	0.90411	65	0.269412	1.14829e-196	1956	2	16.9905	15.4658	0.328023	2.2
1965	3	303	42	174	0	1.38	0.754567	70	0.282103	4.8065e-210	1956	3	2657	1332.06	29.7484	68
1965	4	82	21	69	0	1.3587	0.610936	70	0.272261	1.04862e-210	1956	4	398.375	270.423	4.81356	8
1965	5	83	22	61	0	1.28842	0.497503	75	0.266804	6.03843e-226	1956	5	296.876	241.791	2.67729	2.4
1965	6	136	59	98	0	1.16274	0.45	75	0.25043	2.98793e-225	1956	6	302.514	1567.45	8.72373	10
1965	7	59	34	28	0	0.983686	0.512937	77	0.24758	9.3876e-232	1956	7	55.2029	593.955	2.60284	0.2
1965	8	191	147	28	0	0.769074	0.724747	75	0.241569	2.7374e-224	1956	8	56.7916	15662.1	70.7366	44
1965	9	314	101	113	1	0.560994	1.0778	75	0.271034	1.93445e-224	1956	9	7901.2	10995.6	95.4102	135
1965	10	51	31	77	0	0.430638	1.44455	73	0.242393	2.93858e-219	1956	10	5.43682	1389.21	7.24383	12
1965	11	382	70	207	0	0.467157	1.51716	70	0.241778	2.09088e-209	1956	11	16.0778	7435.1	47.6241	50
1965	12	287	59	181	0	0.7288	1.00131	70	0.244569	1.01495e-209	1956	12	61.8451	3486.57	22.9415	40		306.277	381.8
1966	1	99	67	111	0	1.31576	1.04496	65	0.250882	2.10031e-194	1957	1	422.444	4691.82	48.1329	21
1966	2	137	32	131	0	1.36222	0.90411	65	0.270799	4.84968e-195	1957	2	814.104	926.809	17.6853	3.6
1966	3	36	18	59	0	1.38	0.754567	70	0.262418	8.10586e-211	1957	3	140.507	245.48	2.67763	3
1966	4	193	43	94	0	1.3587	0.610936	70	0.268964	3.82513e-210	1957	4	1274.61	1130.62	17.1016	5
1966	5	74	32	67	0	1.28842	0.497503	75	0.257484	1.04895e-225	1957	5	256.066	510.443	3.67662	4
1966	6	42	34	24	0	1.16274	0.45	75	0.249004	9.87044e-226	1957	6	77.1636	521.2	2.77559	1.4
1966	7	49	14	14	0	0.983686	0.512937	77	0.256307	2.15595e-232	1957	7	45.9856	101.536	0.612345	4
1966	8	98	28	15	0	0.769074	0.724747	75	0.247165	1.11611e-225	1957	8	33.9939	569.202	2.77733	6
1966	9	74	28	17	0	0.560994	1.0778	75	0.243982	1.53677e-225	1957	9	11.1848	845.995	3.89594	5
1966	10	563	90	338	1	0.430638	1.44455	73	0.276089	2.48724e-218	1957	10	8609.58	11701.8	120.163	180
1966	11	321	81	327	0	0.467157	1.51716	70	0.24142	2.77511e-209	1957	11	14.8228	9955.11	63.6283		292
1966	12	165	48	215	0	0.7288	1.00131	70	0.244573	6.66869e-210	1957	12	41.3146	2308.03	15.1894		466	219	233
1967	1	76	8	77	0	1.31576	1.04496	65	0.305343	7.31197e-196	1958	1	298.326	67.8774	4.19469	10
1967	2	114	64	86	0	1.36222	0.90411	65	0.253973	1.68106e-194	1958	2	633.802	3704.24	41.3304	12
1967	3	154	78	132	0	1.38	0.754567	70	0.254758	1.31939e-209	1958	3	1044.19	4591.79	37.9561	20
1967	4	111	65	114	0	1.3587	0.610936	70	0.2534	7.50559e-210	1958	4	601.136	2582.21	21.3244	13
1967	5	108	19	52	0	1.28842	0.497503	75	0.276126	5.53659e-226	1958	5	416.773	180.598	3.0728	3
1967	6	89	43	44	0	1.16274	0.45	75	0.251126	1.62165e-225	1958	6	184.769	833.05	4.76151	9
1967	7	12	7	23	0	0.983686	0.512937	77	0.255309	5.46246e-233	1958	7	11.5233	26.1339	0.155702	2
1967	8	80	31	16	0	0.769074	0.724747	75	0.245961	1.31426e-225	1958	8	29.0816	697.482	3.32907	3
1967	9	142	35	31	0	0.560994	1.0778	75	0.243841	2.42584e-225	1958	9	16.1221	1321.31	6.07517	3.5
1967	10	228	119	53	1	0.430638	1.44455	73	0.254613	4.2804e-218	1958	10	2362.39	20457.2	124.501	100
1967	11	367	99	224	1	0.467157	1.51716	70	0.267217	4.13097e-209	1958	11	5791.18	14870.7	145.955		413
1967	12	130	39	78	0	0.7288	1.00131	70	0.245174	4.44549e-210	1958	12	34.725	1524	10.1025	14		257	189.5
1968	1	64	34	90	0	1.31576	1.04496	65	0.255899	5.63259e-195	1959	1	237.953	1208.97	13.8901	2.6
1968	2	529	78	438	0	1.36222	0.90411	65	0.272234	2.71015e-194	1959	2	5127.92	5501.61	108.554	96
1968	3	73	25	108	0	1.38	0.754567	70	0.266575	1.57455e-210	1959	3	372.722	472.604	5.95702	6
1968	4	111	30	88	0	1.3587	0.610936	70	0.268254	1.92694e-210	1959	4	601.136	550.843	8.16915	7.5
1968	5	158	34	104	0	1.28842	0.497503	75	0.266671	1.35006e-225	1959	5	680.439	576.113	6.2422	9
1968	6	103	39	95	0	1.16274	0.45	75	0.253344	1.39426e-225	1959	6	218.978	685.45	4.26843	7
1968	7	147	65	36	0	0.983686	0.512937	77	0.246252	3.32999e-231	1959	7	135.506	2168.16	9.18714	28
1968	8	165	50	44	0	0.769074	0.724747	75	0.24489	3.3588e-225	1959	8	50.747	1812.87	8.50176	10
1968	9	220	90	52	0	0.560994	1.0778	75	0.24153	1.53322e-224	1959	9	20.6104	8731.18	39.3777	38
1968	10	163	64	40	0	0.430638	1.44455	73	0.241386	1.24694e-218	1959	10	8.9671	5917.86	30.6562	51
1968	11	334	149	183	1	0.467157	1.51716	70	0.257073	9.29323e-209	1959	11	5043.49	33683.5	263.182	306
1968	12	160	86	102	0	0.7288	1.00131	70	0.2424	2.0661e-209	1959	12	40.3983	7406.72	47.7207	34		545.706	595.1
1969	1	259	57	179	0	1.31576	1.04496	65	0.26394	1.62763e-194	1960	1	1497.32	3396.07	48.4511	114
1969	2	154	37	117	0	1.36222	0.90411	65	0.269023	6.30913e-195	1960	2	954.73	1238.73	22.1364	15
1969	3	109	28	119	0	1.38	0.754567	70	0.271254	2.04047e-210	1960	3	648.11	592.581	8.89661	11
1969	4	120	50	94	0	1.3587	0.610936	70	0.258269	4.64498e-210	1960	4	668.307	1528.34	14.9975	21
1969	5	54	13	71	0	1.28842	0.497503	75	0.273143	2.67789e-226	1960	5	170.627	85.0779	1.3011	10
1969	6	82	31	41	0	1.16274	0.45	75	0.254613	9.15634e-226	1960	6	167.982	433.45	2.85266	1.6
1969	7	56	24	21	0	0.983686	0.512937	77	0.250422	5.06156e-232	1960	7	52.4406	296.451	1.41496	1.8
1969	8	52	12	16	0	0.769074	0.724747	80	0.252675	1.58694e-241	1960	8	20.8802	105.364	0.418747	1.7
1969	9	227	124	30	1	0.560994	1.0778	75	0.259876	2.89179e-224	1960	9	4761.49	16573.3	103.285	80
1969	10	2	1	19	0	0.430638	1.44455	73	0.260885	6.88395e-222	1960	10	1.34783	2.44455	0.0212004	3.9
1969	11	286	61	85	0	0.467157	1.51716	70	0.241927	1.58733e-209	1960	11	14.0445	5646.36	36.2007	12
1969	12	50	21	35	0	0.7288	1.00131	70	0.246723	1.31551e-210	1960	12	17.3065	442.579	2.99948	2.8		242.975	274.8
																		#DIV/0!
																NA
																NA
																NA
																NA
																NA
																NA
																NA
																NA
																NA
																NA
																NA
																NA
																NA
																NA
																NA
																NA
																NA
																NA
																NA
																NA
																NA
																NA
																NA
																NA
																NA
																NA
																NA
																NA

## Sheet: Net erosion Monthly Reconstruct
Iera
Year	Month	p	dx	Bsw	Soil hum index	f(m)	VCP % (vegetation cover percentage)	SDR (sed delivery ratio)	GE Gross erosion model (Mg km-2)	RQ Runoff indicator associate to overlandflow erosion	RS Erosivity indicator associate to rainsplash erosion	Year	Month	MOD net erosion (Mg km-2) Monthly time-series reconstruction
1950	1	89	20	0	1.31576	1.04496	65	0.272442	9.06323e-195	19.1629	418.984	1950	1	8.03517
1950	2	310	40	0	1.36222	0.90411	65	0.2826	2.0367e-196	49.761	1447.58	1950	2	41.5969
1950	3	17	5	0	1.38	0.754567	70	0.281386	2.47035e-210	7.06333	19.8642	1950	3	0.518874
1950	4	159	30	0	1.3587	0.610936	70	0.275749	9.57444e-211	31.2979	550.843	1950	4	11.1559
1950	5	76	20	0	1.28842	0.497503	75	0.26771	1.4142e-226	16.2793	200.001	1950	5	2.31909
1950	6	24	10	0	1.16274	0.45	75	0.260754	2.29684e-227	6.34471	46	1950	6	0.418986
1950	7	9	2	0	0.983686	0.512937	77	0.27482	4.3141e-232	2.94671	3.05175	1950	7	0.0522283
1950	8	95	20	0	0.769074	0.724747	80	0.249861	8.01381e-241	5.76114	290.899	1950	8	1.06302
1950	9	105	30	0	0.560994	1.0778	75	0.244119	3.09364e-225	3.68925	971.02	1950	9	4.47773
1950	10	109	40	0	0.430638	1.44455	75	0.242172	2.46305e-224	2.74598	2312.28	1950	10	10.4655
1950	11	813	98	1	0.467157	1.51716	70	0.288013	3.41211e-209	136.389	14571.8	1950	11	252.576
1950	12	288	90	1	0.7288	1.00131	70	0.290975	4.5857e-210	133.629	8111.64	1950	12	199.748
1951	1	242.7	38.6	0	1.31576	1.04496	65	0.273253	1.46667e-194	37.0753	1557.95	1951	1	30.0604
1951	2	344.4	52.8	0	1.36222	0.90411	65	0.275207	5.20085e-195	53.4585	2521.51	1951	2	55.5362
1951	3	238	31	0	1.38	0.754567	70	0.287552	7.66315e-211	43.6353	726.139	1951	3	19.9934
1951	4	61.5	16	0	1.3587	0.610936	70	0.274255	1.34925e-210	16.4161	157.4	1951	4	3.09495
1951	5	171.9	20.5	0	1.28842	0.497503	75	0.284832	9.32715e-226	27.5413	210.075	1951	5	5.13943
1951	6	58.1	30.5	0	1.16274	0.45	75	0.25214	3.76831e-226	10.6081	419.612	1951	6	2.4995
1951	7	31.5	20	0	0.983686	0.512937	77	0.24933	1.43983e-234	5.45674	206.175	1951	7	0.952745
1951	8	0	0	0	0.769074	0.724747	80	0.239648	3.61338e-241	0	1	1951	8	0.00314595
1951	9	52.1	20	0	0.560994	1.0778	75	0.245063	2.1826e-225	3.03088	432.12	1951	9	2.01465
1951	10	89	33.5	0	0.430638	1.44455	75	0.242518	1.88856e-224	2.6287	1622.14	1951	10	7.35973
1951	11	226	86.5	0	0.467157	1.51716	70	0.241178	8.99578e-210	3.54706	11352.8	1951	11	72.4615
1951	12	137.7	46	0	0.7288	1.00131	70	0.244456	4.4035e-210	6.01766	2119.78	1951	12	13.9326
1952	1	130.4	38.8	0	1.31576	1.04496	65	0.262247	1.55405e-194	24.6374	1574.12	1952	1	21.4575
1952	2	166.7	56.6	0	1.36222	0.90411	65	0.260378	5.17614e-195	32.6122	2897.37	1952	2	38.6893
1952	3	49.3	35.2	0	1.38	0.754567	70	0.254676	3.75822e-210	14.7253	935.939	1952	3	7.761
1952	4	107.3	40.2	0	1.3587	0.610936	70	0.260923	4.65952e-210	23.9599	988.298	1952	4	10.7766
1952	5	101.3	50.5	0	1.28842	0.497503	75	0.253723	8.93896e-226	19.5899	1269.76	1952	5	7.81539
1952	6	40.7	30.5	0	1.16274	0.45	75	0.249842	5.28986e-225	8.62517	419.612	1952	6	2.29922
1952	7	106.1	80.7	0	0.983686	0.512937	77	0.244208	8.15957e-231	9.91593	3341.49	1952	7	13.6043
1952	8	228	103	1	0.769074	0.724747	80	0.281186	1.44773e-240	121.809	7689.84	1952	8	83.1542
1952	9	177.2	40.5	0	0.560994	1.0778	75	0.24352	2.08935e-224	4.27256	1768.86	1952	9	8.10718
1952	10	325.5	105	1	0.430638	1.44455	75	0.261276	1.08783e-224	62.7011	15927.1	1952	10	96.6561
1952	11	194.9	65.5	0	0.467157	1.51716	70	0.241592	1.07334e-209	3.4265	6510.01	1952	11	41.6516
1952	12	245	50	0	0.7288	1.00131	70	0.245108	7.19117e-211	7.42357	2504.28	1952	12	16.5837
1953	1	36.3	15.3	0	1.31576	1.04496	65	0.263397	3.93782e-195	10.6225	245.614	1953	1	3.54186
1953	2	50.3	28.3	0	1.36222	0.90411	65	0.257742	2.70365e-196	14.4196	725.093	1953	2	9.02119
1953	3	7.5	7.5	0	1.38	0.754567	70	0.257038	5.13466e-210	4.01599	43.4444	1953	3	0.40479
1953	4	130.8	47.3	0	1.3587	0.610936	70	0.260425	1.30123e-210	27.4103	1367.84	1953	4	14.5893
1953	5	57.9	25.4	0	1.28842	0.497503	75	0.258648	5.18298e-226	13.6626	321.969	1953	5	2.45075
1953	6	89.2	19.2	0	1.16274	0.45	75	0.264173	2.32801e-225	13.6107	166.888	1953	6	1.73295
1953	7	68.3	53	0	0.983686	0.512937	77	0.245194	1.34561e-232	7.98448	1441.84	1953	7	5.97858
1953	8	36.5	10.5	0	0.769074	0.724747	80	0.252504	2.63633e-239	3.98804	80.9034	1953	8	0.320892
1953	9	182	182	0	0.560994	1.0778	75	0.240537	1.55848e-224	4.30471	35702.1	1953	9	160.06
1953	10	306.7	90.5	1	0.430638	1.44455	75	0.263573	2.04475e-226	60.0888	11832.2	1953	10	75.8249
1953	11	23.8	8.6	0	0.467157	1.51716	70	0.247806	4.03287e-210	2.09671	113.209	1953	11	0.770415
1953	12	120.2	30.5	0	0.7288	1.00131	70	0.246453	1.57584e-210	5.72687	932.472	1953	12	6.28882
1954	1	78	22.7	0	1.31576	1.04496	65	0.266533	4.88308e-195	17.5698	539.457	1954	1	8.48038
1954	2	93	30.9	0	1.36222	0.90411	65	0.264636	2.45955e-194	21.9155	864.253	1954	2	13.3479
1954	3	209.5	77	0	1.38	0.754567	70	0.258462	7.70899e-210	39.9592	4474.83	1954	3	41.4842
1954	4	194	58	0	1.3587	0.610936	70	0.261831	3.61258e-210	35.8273	2056.19	1954	4	23.1167
1954	5	248	40	0	1.28842	0.497503	75	0.270317	6.58936e-225	34.8761	797.004	1954	5	10.1385
1954	6	163	85	0	1.16274	0.45	75	0.248038	1.60087e-225	19.324	3252.25	1954	6	16.7528
1954	7	51.8	43.8	0	0.983686	0.512937	77	0.24548	1.71713e-231	6.96917	985.038	1954	7	4.10916
1954	8	141.3	45.3	0	0.769074	0.724747	80	0.245086	1.88459e-240	6.71135	1488.25	1954	8	4.93312
1954	9	72	48	0	0.560994	1.0778	75	0.242201	2.11741e-224	3.31877	2484.25	1954	9	11.2583
1954	10	209	106	1	0.430638	1.44455	75	0.255399	8.5414e-225	45.6714	16231.9	1954	10	87.1516
1954	11	168	58	0	0.467157	1.51716	70	0.241764	7.99218e-209	3.30966	5104.74	1954	11	32.6949
1954	12	356	138.1	1	0.7288	1.00131	70	0.280605	7.24369e-210	160.5	19097.7	1954	12	332.75
1955	1	183	50	0	1.31576	1.04496	65	0.261707	1.98227e-194	30.7905	2613.4	1955	1	34.9649
1955	2	306	63	0	1.36222	0.90411	65	0.267553	1.74491e-194	49.3228	3589.41	1955	2	60.4434
1955	3	136	65	0	1.38	0.754567	70	0.256209	7.35014e-212	29.658	3189.05	1955	3	27.5569
1955	4	5	5	0	1.3587	0.610936	70	0.25793	4.51439e-210	2.98431	16.2734	1955	4	0.171686
1955	5	85	50	0	1.28842	0.497503	75	0.252369	1.00013e-225	17.4964	1244.76	1955	5	7.29116
1955	6	100	30	0	1.16274	0.45	75	0.256922	8.15756e-226	14.5458	406	1955	6	2.95581
1955	7	56	30	0	0.983686	0.512937	77	0.248365	2.25257e-232	7.24159	462.643	1955	7	2.07181
1955	8	40.7	15	0	0.769074	0.724747	80	0.249332	5.54903e-241	4.15862	164.068	1955	8	0.593615
1955	9	70.6	25	0	0.560994	1.0778	75	0.244415	2.71227e-224	3.30054	674.625	1955	9	3.12126
1955	10	254	120	1	0.430638	1.44455	75	0.255655	9.10262e-225	52.5077	20802.5	1955	10	112.203
1955	11	129	60	0	0.467157	1.51716	70	0.241572	3.18394e-209	3.11163	5462.79	1955	11	34.9475
1955	12	234	87	0	0.7288	1.00131	70	0.242772	2.3764e-209	7.30033	7579.95	1955	12	48.9883
1956	1	243	92	0	1.31576	1.04496	65	0.254395	5.39218e-196	37.1055	8845.53	1956	1	97.5546
1956	2	29	9	0	1.36222	0.90411	65	0.275116	1.41594e-194	9.90952	74.2329	1956	2	1.77959
1956	3	153	58	0	1.38	0.754567	70	0.259635	4.46775e-210	32.169	2539.36	1956	3	24.5317
1956	4	259	41	0	1.3587	0.610936	70	0.276712	3.11432e-210	43.5984	1027.98	1956	4	21.4242
1956	5	85.4	40.8	0	1.28842	0.497503	75	0.255147	1.39597e-225	17.5494	829.163	1956	5	5.40492
1956	6	90.6	37.2	0	1.16274	0.45	75	0.252967	6.02542e-226	13.7345	623.728	1956	6	3.82823
1956	7	68	24.4	0	0.983686	0.512937	77	0.251299	1.4079e-233	7.96721	306.382	1956	7	1.50524
1956	8	6.4	2.2	0	0.769074	0.724747	80	0.262917	6.84826e-241	2.04177	4.50778	1956	8	0.0299466
1956	9	75.5	28	0	0.560994	1.0778	75	0.244006	1.55091e-225	3.36325	845.995	1956	9	3.8969
1956	10	110	27.8	0	0.430638	1.44455	75	0.243243	2.54324e-226	2.75138	1117.4	1956	10	5.09758
1956	11	29.6	9.6	0	0.467157	1.51716	70	0.247427	8.589e-211	2.20629	140.822	1956	11	0.952929
1956	12	30.8	14	0	0.7288	1.00131	70	0.248323	1.14341e-209	3.48681	197.258	1956	12	1.37471
1957	1	119	63.8	0	1.31576	1.04496	65	0.252911	1.35505e-194	23.1983	4254.44	1957	1	45.4704
1957	2	216.2	52	0	1.36222	0.90411	65	0.266296	1.55773e-194	38.9306	2445.71	1957	2	39.5724
1957	3	73.4	62	0	1.38	0.754567	70	0.251077	2.78469e-210	19.379	2901.56	1957	3	21.7512
1957	4	138.6	33	0	1.3587	0.610936	70	0.269901	1.13132e-210	28.5104	666.31	1957	4	10.5536
1957	5	122.6	20	0	1.28842	0.497503	75	0.27728	3.21639e-226	22.1526	200.001	1957	5	3.56792
1957	6	47	15.8	0	1.16274	0.45	75	0.260095	3.04288e-225	9.37789	113.338	1957	6	0.975263
1957	7	98.6	60.4	0	0.983686	0.512937	77	0.245488	3.98598e-232	9.56476	1872.27	1957	7	7.80728
1957	8	32.6	21.8	0	0.769074	0.724747	80	0.245922	1.17357e-241	3.81846	345.429	1957	8	1.16223
1957	9	16	11.4	0	0.560994	1.0778	75	0.246221	1.64975e-225	2.17647	141.071	1957	9	0.668787
1957	10	80.8	29	0	0.430638	1.44455	75	0.242879	1.82753e-224	2.57455	1215.86	1957	10	5.53119
1957	11	270.4	85	0	0.467157	1.51716	70	0.241271	4.12927e-209	3.69883	10962.5	1957	11	70.0071
1957	12	225	99.2	1	0.7288	1.00131	70	0.278038	2.3257e-210	107.951	9854.57	1957	12	158.085
1958	1	98.8	27.8	0	1.31576	1.04496	65	0.265535	1.67504e-195	20.5261	808.586	1958	1	12.2513
1958	2	62	17	0	1.36222	0.90411	65	0.272825	1.39801e-195	16.627	262.288	1958	2	5.51387
1958	3	69.2	15.8	0	1.38	0.754567	70	0.279054	2.10159e-210	18.6069	189.37	1958	3	3.95095
1958	4	155.2	27	0	1.3587	0.610936	70	0.278785	5.72105e-210	30.7878	446.373	1958	4	10.2754
1958	5	71.6	57	0	1.28842	0.497503	75	0.249706	4.33411e-225	15.6658	1617.39	1958	5	8.66519
1958	6	124.8	68.6	0	1.16274	0.45	75	0.248517	1.59035e-226	16.5452	2118.68	1958	6	11.0759
1958	7	22.4	12	0	0.983686	0.512937	77	0.252801	4.86975e-231	4.61434	74.8629	1958	7	0.393669
1958	8	100	80	0	0.769074	0.724747	80	0.242381	5.82838e-240	5.8759	4639.38	1958	8	14.8716
1958	9	131.6	85	0	0.560994	1.0778	75	0.241373	7.07637e-225	3.93048	7788.11	1958	9	35.0883
1958	10	180.9	60.8	0	0.430638	1.44455	75	0.241518	2.42633e-225	3.06245	5340.97	1958	10	24.0721
1958	11	110.6	30.6	0	0.467157	1.51716	70	0.243222	4.78418e-209	3.00177	1421.61	1958	11	9.19842
1958	12	522.2	106.4	1	0.7288	1.00131	70	0.310379	3.30917e-210	223.511	11336.8	1958	12	502.916
1959	1	137.6	33.2	0	1.31576	1.04496	65	0.266706	2.14713e-196	25.5241	1152.8	1959	1	18.052
1959	2	11.8	5.6	0	1.36222	0.90411	65	0.269047	7.99569e-195	5.37117	29.3529	1959	2	0.587431
1959	3	142.4	42.6	0	1.38	0.754567	70	0.265166	1.17601e-209	30.6141	1370.36	1959	3	16.1756
1959	4	236.2	72.4	0	1.3587	0.610936	70	0.260086	1.70192e-210	40.9528	3203.38	1959	4	33.5558
1959	5	117.8	27.4	0	1.28842	0.497503	75	0.267189	4.85167e-226	21.5899	374.505	1959	5	4.18413
1959	6	56	20.4	0	1.16274	0.45	75	0.257494	8.85993e-227	10.3834	188.272	1959	6	1.42027
1959	7	19.6	7.8	0	0.983686	0.512937	77	0.257702	5.11855e-231	4.32103	32.2071	1959	7	0.21234
1959	8	123.8	81.8	0	0.769074	0.724747	80	0.24255	8.12774e-240	6.37865	4850.46	1959	8	15.5737
1959	9	141.6	100.6	0	0.560994	1.0778	75	0.241139	3.928e-224	4.01206	10908.7	1959	9	49.0754
1959	10	263.8	144.6	1	0.430638	1.44455	75	0.253366	9.48483e-225	53.9491	30205.3	1959	10	156.302
1959	11	317.4	60.8	0	0.467157	1.51716	70	0.24199	1.8333e-209	3.83991	5609.41	1959	11	35.9783
1959	12	566.4	65	0	0.7288	1.00131	70	0.245372	8.07455e-210	10.0749	4231.55	1959	12	28.1064
1960	1	144.4	53.2	0	1.31576	1.04496	65	0.257526	3.57558e-194	26.347	2958.49	1960	1	35.2873
1960	2	446.2	85.4	0	1.36222	0.90411	65	0.26642	2.9224e-194	63.7703	6594.82	1960	2	106.555
1960	3	241.6	84	0	1.38	0.754567	70	0.25869	7.46764e-210	44.0897	5325.23	1960	3	49.7105
1960	4	155.6	57.6	0	1.3587	0.610936	70	0.258961	1.25087e-211	30.8417	2027.94	1960	4	20.3945
1960	5	16.6	6	0	1.28842	0.497503	75	0.271079	1.09302e-226	6.10949	18.9101	1960	5	0.283983
1960	6	28.2	7.2	0	1.16274	0.45	75	0.270289	1.47576e-225	6.96834	24.328	1960	6	0.366989
1960	7	68.8	41.4	0	0.983686	0.512937	77	0.246719	1.50928e-231	8.01318	880.153	1960	7	3.77332
1960	8	109.4	42.8	0	0.769074	0.724747	80	0.24486	4.38862e-240	6.08244	1328.62	1960	8	4.3896
1960	9	203.6	73	0	0.560994	1.0778	75	0.241911	2.14778e-224	4.44228	5744.6	1960	9	25.9769
1960	10	521.6	106	1	0.430638	1.44455	75	0.269298	4.10374e-225	87.8543	16231.9	1960	10	120.151
1960	11	293.8	39.4	0	0.467157	1.51716	70	0.243161	1.90375e-209	3.77123	2356.18	1960	11	15.2371
1960	12	258.2	67	0	0.7288	1.00131	70	0.243831	1.65408e-209	7.56689	4495.9	1960	12	29.3486
1961	1	243.4	76.4	0	1.31576	1.04496	65	0.257305	3.6686e-195	37.1456	6100.38	1961	1	72.2019
1961	2	34.4	27.6	0	1.36222	0.90411	65	0.254042	9.23339e-196	11.1318	689.715	1961	2	7.75393
1961	3	24.8	14	0	1.38	0.754567	70	0.261966	6.47162e-210	9.16583	148.895	1961	3	1.61292
1961	4	136	53.6	0	1.3587	0.610936	70	0.258576	9.42808e-211	28.1459	1756.2	1961	4	17.4196
1961	5	79.2	19.6	0	1.28842	0.497503	75	0.268968	2.03477e-225	16.7177	192.121	1961	5	2.36297
1961	6	115.4	45.4	0	1.16274	0.45	75	0.252283	1.08656e-226	15.8089	928.522	1961	6	5.53834
1961	7	25.8	8.4	0	0.983686	0.512937	77	0.258958	8.9528e-232	4.94647	37.1928	1961	7	0.258593
1961	8	45.9	33.5	0	0.769074	0.724747	80	0.244389	1.07005e-240	4.35541	814.348	1961	8	2.67345
1961	9	51.8	36	0	0.560994	1.0778	75	0.242728	1.38941e-224	3.02597	1397.83	1961	9	6.36196
1961	10	355.2	85.2	0	0.430638	1.44455	75	0.241199	2.64404e-224	3.54132	10487	1961	10	47.1768
1961	11	419.6	102.2	1	0.467157	1.51716	70	0.269037	4.58931e-210	83.9567	15847.5	1961	11	162.84
1961	12	165.8	32.4	0	0.7288	1.00131	70	0.24686	4.15158e-210	6.43898	1052.14	1961	12	7.13664
1962	1	171.6	37.2	0	1.31576	1.04496	65	0.267621	1.69638e-194	29.5148	1447.06	1962	1	23.2732
1962	2	100.2	60	0	1.36222	0.90411	65	0.253636	1.75226e-194	23.0573	3255.8	1962	2	36.0366
1962	3	234	64	0	1.38	0.754567	70	0.263812	8.03675e-210	43.128	3091.71	1962	3	34.5332
1962	4	177.6	59.6	0	1.3587	0.610936	70	0.260045	1.96137e-210	33.7408	2171.14	1962	4	22.7513
1962	5	92.8	31	0	1.28842	0.497503	75	0.260818	1.32636e-225	18.5145	479.1	1962	5	3.9933
1962	6	59.4	37.2	0	1.16274	0.45	75	0.250116	1.73128e-226	10.7454	623.728	1962	6	3.44414
1962	7	29.4	12	0	0.983686	0.512937	77	0.254639	2.69851e-233	5.27468	74.8629	1962	7	0.423461
1962	8	5	5	0	0.769074	0.724747	80	0.251146	2.74097e-241	1.85686	19.1187	1962	8	0.0743998
1962	9	52.8	17	0	0.560994	1.0778	75	0.245979	3.29589e-225	3.04224	312.484	1962	9	1.4743
1962	10	130	41.2	0	0.430638	1.44455	75	0.242195	1.04131e-224	2.85215	2453.03	1962	10	11.1042
1962	11	222.6	64	0	0.467157	1.51716	70	0.241699	1.34947e-209	3.53452	6215.3	1962	11	39.7919
1962	12	112.4	56.6	0	0.7288	1.00131	70	0.243298	1.77328e-209	5.58856	3208.77	1962	12	20.8386
1963	1	240.4	79.2	0	1.31576	1.04496	65	0.25657	2.4053e-194	36.8438	6555.65	1963	1	76.1625
1963	2	170.2	71.2	0	1.36222	0.90411	65	0.256524	1.69984e-194	33.0771	4584.33	1963	2	54.6443
1963	3	213.2	63.2	0	1.38	0.754567	70	0.262633	3.64462e-210	40.4448	3014.92	1963	3	32.289
1963	4	137.8	38.8	0	1.3587	0.610936	70	0.265563	1.18985e-210	28.3985	920.728	1963	4	12.1254
1963	5	84.4	22.8	0	1.28842	0.497503	75	0.266201	1.3783e-225	17.4168	259.622	1963	5	2.79172
1963	6	116.6	36	0	1.16274	0.45	75	0.255508	1.51424e-225	15.9043	584.2	1963	6	3.98462
1963	7	107	40.8	0	0.983686	0.512937	77	0.248535	1.13872e-231	9.95722	854.855	1963	7	3.83988
1963	8	164.2	35	0	0.769074	0.724747	80	0.247034	2.79462e-239	7.11039	888.815	1963	8	3.04632
1963	9	187.4	187.4	0	0.560994	1.0778	75	0.240518	6.53738e-225	4.34016	37852	1963	9	169.682
1963	10	85.6	58.8	0	0.430638	1.44455	75	0.241293	3.77363e-224	2.60674	4995.43	1963	10	22.4849
1963	11	513.6	122.2	1	0.467157	1.51716	70	0.268237	2.03205e-209	97.3768	22656.6	1963	11	227.894
1963	12	104.8	69.6	0	0.7288	1.00131	70	0.242555	3.43683e-211	5.44779	4851.52	1963	12	31.2984
1964	1	27.4	10.2	0	1.31576	1.04496	65	0.268161	1.13379e-194	8.82804	109.718	1964	1	1.88772
1964	2	147.8	48	0	1.36222	0.90411	65	0.262041	2.42128e-194	30.0459	2084.07	1964	2	29.3608
1964	3	286.8	75.6	0	1.38	0.754567	70	0.263263	3.67849e-210	49.6283	4313.62	1964	3	47.1615
1964	4	172	38.2	0	1.3587	0.610936	70	0.270027	1.67833e-210	33.0143	892.503	1964	4	14.1512
1964	5	60.4	29.4	0	1.28842	0.497503	75	0.256657	1.01922e-225	14.0398	431.021	1964	5	3.00324
1964	6	65.6	31.8	0	1.16274	0.45	75	0.252514	6.94914e-225	11.3839	456.058	1964	6	2.75491
1964	7	189.2	91.8	0	0.983686	0.512937	77	0.244977	2.40981e-232	13.1791	4323.64	1964	7	17.8427
1964	8	61	14.4	0	0.769074	0.724747	80	0.251366	2.50675e-240	4.85876	151.284	1964	8	0.577103
1964	9	71	55.6	0	0.560994	1.0778	75	0.24185	1.76442e-224	3.30577	3332.87	1964	9	15.065
1964	10	456	96	1	0.430638	1.44455	75	0.269354	3.21696e-224	79.801	13313.9	1964	10	98.7592
1964	11	155	113.2	0	0.467157	1.51716	70	0.240722	1.47335e-209	3.24798	19442.3	1964	11	123.79
1964	12	177	59	0	0.7288	1.00131	70	0.24378	3.99887e-210	6.5942	3486.57	1964	12	22.7491
1965	1	176.2	36.4	0	1.31576	1.04496	65	0.268674	1.17072e-196	30.0329	1385.53	1965	1	23.0556
1965	2	8.2	3.8	0	1.36222	0.90411	65	0.271097	5.57087e-194	4.19186	14.0554	1965	2	0.321642
1965	3	303	117	0	1.38	0.754567	70	0.255759	1.26252e-210	51.5461	10330.3	1965	3	87.808
1965	4	82	21.4	0	1.3587	0.610936	70	0.271706	1.16107e-210	19.9593	280.784	1965	4	4.87816
1965	5	92.8	22	0	1.28842	0.497503	75	0.268742	3.34376e-225	18.5145	241.791	1965	5	2.92658
1965	6	135.6	59.4	0	1.16274	0.45	75	0.250342	1.01151e-225	17.3632	1588.76	1965	6	8.81522
1965	7	59.4	33.8	0	0.983686	0.512937	77	0.247651	1.63181e-230	7.4546	586.999	1965	7	2.57716
1965	8	191	147.4	1	0.769074	0.724747	80	0.265154	8.36796e-240	104.15	15747.4	1965	8	92.5702
1965	9	313.6	101.2	1	0.560994	1.0778	75	0.270945	1.82207e-225	88.8003	11039.2	1965	9	95.5198
1965	10	51.4	30.8	0	0.430638	1.44455	75	0.242415	1.24735e-224	2.33562	1371.36	1965	10	6.2175
1965	11	382.6	69.8	0	0.467157	1.51716	70	0.241785	1.46797e-209	4.01119	7392.68	1965	11	47.3544
1965	12	287.8	58.6	0	0.7288	1.00131	70	0.244607	1.26937e-209	7.87215	3439.47	1965	12	22.6413
1966	1	99.4	67.4	0	1.31576	1.04496	65	0.250847	5.5697e-195	20.608	4748	1966	1	48.6759
1966	2	137.4	32.4	0	1.36222	0.90411	65	0.270501	1.55237e-195	28.5892	950.099	1966	2	17.935
1966	3	36.2	18.4	0	1.38	0.754567	70	0.262047	4.53095e-210	11.899	256.466	1966	3	2.75742
1966	4	193.2	42.8	0	1.3587	0.610936	70	0.269112	1.99543e-210	35.7269	1120.14	1966	4	17.0492
1966	5	73.6	32	0	1.28842	0.497503	75	0.257423	1.06708e-225	15.9463	510.443	1966	5	3.66721
1966	6	41.6	33.6	0	1.16274	0.45	75	0.249059	2.45311e-226	8.73555	509.032	1966	6	2.71578
1966	7	49.4	13.6	0	0.983686	0.512937	77	0.256818	9.75019e-232	6.80844	95.8727	1966	7	0.591549
1966	8	98.7	33.6	0	0.769074	0.724747	80	0.245978	6.65802e-241	5.84641	819.211	1966	8	2.75565
1966	9	73.8	27.6	0	0.560994	1.0778	75	0.244039	1.56039e-224	3.34183	822.025	1966	9	3.7878
1966	10	568.8	89.8	1	0.430638	1.44455	75	0.276419	1.66523e-224	93.4706	11649.9	1966	10	104.978
1966	11	321.2	81	0	0.467157	1.51716	70	0.24142	9.73556e-210	3.8506	9955.11	1966	11	63.6284
1966	12	166	47.8	0	0.7288	1.00131	70	0.244604	7.14157e-210	6.44181	2288.84	1966	12	15.0684
1967	1	76.8	50.4	0	1.31576	1.04496	65	0.252198	1.95364e-194	17.3915	2655.36	1967	1	27.9835
1967	2	114.4	64.4	0	1.36222	0.90411	65	0.253921	2.48789e-194	25.2355	3750.67	1967	2	41.793
1967	3	154.4	78	0	1.38	0.754567	70	0.254784	9.12407e-210	32.3718	4591.79	1967	3	37.9853
1967	4	110.8	64.8	0	1.3587	0.610936	70	0.253425	1.01216e-210	24.4881	2566.35	1967	4	21.2103
1967	5	108.2	19	0	1.28842	0.497503	75	0.276168	1.76317e-225	20.4394	180.598	1967	5	3.07838
1967	6	88.8	42.6	0	1.16274	0.45	75	0.251214	5.98334e-227	13.5752	817.642	1967	6	4.68882
1967	7	12	6.6	0	0.983686	0.512937	77	0.256112	8.06006e-232	3.39459	23.3435	1967	7	0.144618
1967	8	79.8	30.6	0	0.769074	0.724747	80	0.246034	1.10105e-240	5.38754	679.624	1967	8	2.28879
1967	9	142.4	35.2	0	0.560994	1.0778	75	0.243821	2.65624e-224	4.0184	1336.44	1967	9	6.14353
1967	10	227.8	118.8	1	0.430638	1.44455	75	0.254629	2.47908e-224	48.5739	20388.5	1967	10	107.903
1967	11	367.2	99	0	0.467157	1.51716	70	0.241148	6.63748e-210	3.97288	14870.7	1967	11	94.8989
1967	12	130	39.4	0	0.7288	1.00131	70	0.24512	3.38453e-210	5.89279	1555.4	1967	12	10.3037
1968	1	63.8	34.4	0	1.31576	1.04496	65	0.255688	3.07264e-194	15.394	1237.56	1968	1	14.1434
1968	2	528.9	78	0	1.36222	0.90411	65	0.27223	2.93587e-195	71.6003	5501.61	1968	2	108.539
1968	3	72.6	25.2	0	1.38	0.754567	70	0.26628	2.31414e-210	19.233	480.18	1968	3	5.98395
1968	4	111.2	30.2	0	1.3587	0.610936	70	0.268112	2.71717e-210	24.5481	558.198	1968	4	8.22738
1968	5	157.6	35.6	0	1.28842	0.497503	75	0.265494	1.54134e-225	26.0427	631.515	1968	5	6.4777
1968	6	102.8	39	0	1.16274	0.45	75	0.253329	3.56998e-225	14.7812	685.45	1968	6	4.26584
1968	7	147.2	64.8	0	0.983686	0.512937	77	0.246277	2.04782e-231	11.6485	2154.84	1968	7	9.13566
1968	8	162	49.6	0	0.769074	0.724747	80	0.244894	6.65188e-240	7.0736	1783.99	1968	8	5.89609
1968	9	219.8	90.4	1	0.560994	1.0778	75	0.266354	7.70923e-225	67.2893	8808.96	1968	9	66.175
1968	10	163.2	63.6	0	0.430638	1.44455	75	0.241398	5.57823e-224	2.9953	5844.14	1968	10	26.321
1968	11	334	149	1	0.467157	1.51716	70	0.257073	3.13112e-209	71.0175	33683.5	1968	11	263.182
1968	12	160.2	86.4	0	0.7288	1.00131	70	0.242389	9.39327e-210	6.35886	7475.77	1968	12	48.1612
1969	1	259.2	56.8	0	1.31576	1.04496	65	0.264033	7.18996e-195	38.7148	3372.29	1969	1	48.2477
1969	2	154.8	37.2	0	1.36222	0.90411	65	0.268975	3.65086e-195	31.0079	1252.14	1969	2	22.3361
1969	3	109	27.6	0	1.38	0.754567	70	0.271675	5.59752e-210	25.458	575.799	1969	3	8.78991
1969	4	120.2	49.8	0	1.3587	0.610936	70	0.258361	4.78381e-211	25.8809	1516.15	1969	4	14.9299
1969	5	53.8	12.8	0	1.28842	0.497503	75	0.273527	1.03447e-225	13.0312	82.5108	1969	5	1.28571
1969	6	82.2	31.4	0	1.16274	0.45	75	0.254453	5.79187e-226	12.9792	444.682	1969	6	2.90636
1969	7	56.4	24.4	0	0.983686	0.512937	77	0.250292	1.84731e-232	7.26698	306.382	1969	7	1.45597
1969	8	51.8	12.2	0	0.769074	0.724747	80	0.252463	1.24368e-239	4.56272	108.871	1969	8	0.429817
1969	9	227.2	124.4	0	0.560994	1.0778	75	0.241027	6.16747e-228	4.58106	16680.3	1969	9	74.9893
1969	10	1.8	1.2	0	0.430638	1.44455	75	0.258589	9.40084e-225	1.13492	3.08015	1969	10	0.0210424
1969	11	286.2	60.6	0	0.467157	1.51716	70	0.241942	1.83474e-210	3.74822	5572.57	1969	11	35.7311
1969	12	49.8	20.6	0	0.7288	1.00131	70	0.246842	2.15158e-209	4.15404	425.918	1969	12	2.89187
1970	1	349.4	87	0	1.31576	1.04496	65	0.259286	1.86184e-195	47.119	7910.3	1970	1	98.5369
1970	2	66.8	18	0	1.36222	0.90411	65	0.272722	4.41801e-195	17.4933	293.932	1970	2	6.13792
1970	3	170.2	29.4	0	1.38	0.754567	70	0.280105	1.51013e-210	34.6228	653.218	1970	3	13.7131
1970	4	56	25	0	1.3587	0.610936	70	0.261309	5.46244e-210	15.4038	382.835	1970	4	4.28361
1970	5	181	53.4	0	1.28842	0.497503	75	0.258857	5.39717e-225	28.4719	1419.66	1970	5	10.7549
1970	6	105.2	77.4	0	1.16274	0.45	75	0.246797	4.18829e-226	14.9808	2696.84	1970	6	13.4305
1970	7	26.6	21.6	0	0.983686	0.512937	77	0.247945	8.77599e-231	5.02132	240.316	1970	7	1.06623
1970	8	135.6	107.8	0	0.769074	0.724747	80	0.241937	1.91886e-241	6.60592	8423.17	1970	8	26.8907
1970	9	15.2	15	0	0.560994	1.0778	75	0.244681	2.14586e-226	2.14538	243.505	1970	9	1.1309
1970	10	27	10	0	0.430638	1.44455	75	0.246566	4.01578e-224	2.03329	145.455	1970	10	0.687092
1970	11	258.6	126.4	1	0.467157	1.51716	70	0.256664	1.86435e-209	58.8643	24240.7	1970	11	187.983
1970	12	211	66.4	0	0.7288	1.00131	70	0.243571	8.57377e-210	7.03022	4415.75	1970	12	28.7507
1971	1	276	54	0	1.31576	1.04496	65	0.266263	6.00469e-195	40.3478	3048.1	1971	1	46.7067
1971	2	107.2	34.4	0	1.36222	0.90411	65	0.26446	1.71146e-194	24.1426	1070.89	1971	2	16.4066
1971	3	182.2	63.8	0	1.38	0.754567	70	0.26016	1.32184e-209	36.2893	3072.42	1971	3	30.1873
1971	4	143.4	78.2	0	1.3587	0.610936	70	0.253289	3.5197e-210	29.1775	3737.02	1971	4	30.7225
1971	5	164.4	41.6	0	1.28842	0.497503	75	0.26257	2.16724e-225	26.7611	861.958	1971	5	7.7191
1971	6	153.6	46	0	1.16274	0.45	75	0.25433	2.03177e-226	18.6681	953.2	1971	6	6.16723
1971	7	24.2	14	0	0.983686	0.512937	77	0.251513	4.67038e-233	4.79314	101.536	1971	7	0.507159
1971	8	10.6	6.4	0	0.769074	0.724747	80	0.252075	6.22212e-242	2.47895	30.6856	1971	8	0.121877
1971	9	21.2	7.4	0	0.560994	1.0778	75	0.250083	2.48971e-225	2.35523	60.0203	1971	9	0.30546
1971	10	43.6	36.2	0	0.430638	1.44455	75	0.241933	1.88344e-225	2.2543	1893.99	1971	10	8.55892
1971	11	185.6	26.4	0	0.467157	1.51716	70	0.244292	9.4374e-211	3.38759	1058.4	1971	11	6.90922
1971	12	41.2	14.6	0	0.7288	1.00131	70	0.248914	3.44699e-210	3.87676	214.44	1971	12	1.50994
1972	1	132.6	34	0	1.31576	1.04496	65	0.2655	1.16441e-194	24.91	1208.97	1972	1	18.2214
1972	2	170.6	48.4	0	1.36222	0.90411	65	0.264063	1.48817e-194	33.13	2118.93	1972	2	31.8627
1972	3	134	59.8	0	1.38	0.754567	70	0.257409	1.5628e-210	29.3564	2699.36	1972	3	24.2327
1972	4	127.4	22.8	0	1.3587	0.610936	70	0.279849	1.09127e-209	26.9242	318.589	1972	4	7.71975
1972	5	188.2	78	0	1.28842	0.497503	75	0.253331	6.74913e-225	29.1965	3027.81	1972	5	18.3117
1972	6	128.6	86.6	0	1.16274	0.45	75	0.246838	1.5001e-227	16.8363	3375.8	1972	6	16.8263
1972	7	5.6	1.6	0	0.983686	0.512937	77	0.271926	1.88962e-233	2.33341	2.31312	1972	7	0.0341647
1972	8	8.8	2.6	0	0.769074	0.724747	80	0.263023	2.46505e-239	2.30775	5.89929	1972	8	0.0387578
1972	9	431	175.2	1	0.560994	1.0778	75	0.263195	8.47089e-225	113.816	33084.1	1972	9	225.724
1972	10	145.6	66.8	0	0.430638	1.44455	75	0.241275	4.79293e-225	2.9226	6446.92	1972	10	29.0149
1972	11	223	43	0	0.467157	1.51716	70	0.242674	1.39465e-209	3.53601	2806.23	1972	11	18.0827
1972	12	168.4	57.4	0	0.7288	1.00131	70	0.243816	6.03798e-210	6.47559	3300.09	1972	12	21.5406
1973	1	133.4	45.8	0	1.31576	1.04496	65	0.259249	1.39766e-194	25.0088	2192.95	1973	1	27.4098
1973	2	105	54.2	0	1.36222	0.90411	65	0.255558	1.53202e-194	23.804	2656.95	1973	2	30.9041
1973	3	79.2	61.4	0	1.38	0.754567	70	0.251795	5.41175e-210	20.423	2845.69	1973	3	21.7181
1973	4	114.4	49	0	1.3587	0.610936	70	0.258041	2.13274e-211	25.0258	1467.86	1973	4	14.2851
1973	5	20	9	0	1.28842	0.497503	75	0.264701	2.06754e-225	6.88867	41.2977	1973	5	0.437636
1973	6	116	45.8	0	1.16274	0.45	75	0.252215	7.49247e-227	15.8566	944.938	1973	6	5.62106
1973	7	14	7.6	0	0.983686	0.512937	77	0.255362	1.60055e-232	3.66197	30.6272	1973	7	0.18212
1973	8	53.4	10.6	0	0.769074	0.724747	80	0.254358	1.37238e-240	4.6164	82.4326	1973	8	0.346407
1973	9	155.4	39.6	0	0.560994	1.0778	75	0.243463	3.964e-225	4.11809	1691.16	1973	9	7.74701
1973	10	119	45.4	0	0.430638	1.44455	75	0.241922	3.01029e-225	2.79837	2978.44	1973	10	13.4582
1973	11	65.2	34.4	0	0.467157	1.51716	70	0.242471	1.11316e-209	2.65319	1796.35	1973	11	11.5594
1973	12	161	51.2	0	0.7288	1.00131	70	0.244233	2.91055e-210	6.37042	2625.88	1973	12	17.2157
1974	1	98.2	31.4	0	1.31576	1.04496	65	0.262669	1.27351e-194	20.444	1031.29	1974	1	14.2803
1974	2	188	50.6	0	1.36222	0.90411	65	0.264599	2.5463e-195	35.3956	2315.85	1974	2	35.4231
1974	3	83.4	22.8	0	1.38	0.754567	70	0.271645	9.56034e-210	21.1643	393.254	1974	3	6.04056
1974	4	183.2	65.4	0	1.3587	0.610936	70	0.2587	5.35727e-210	34.4599	2614.07	1974	4	25.9982
1974	5	162.4	53.2	0	1.28842	0.497503	75	0.257661	1.43408e-225	26.5509	1409.05	1974	5	10.147
1974	6	141.6	36	0	1.16274	0.45	75	0.257352	4.39912e-226	17.8058	584.2	1974	6	4.32069
1974	7	40.4	21.4	0	0.983686	0.512937	77	0.249897	2.34637e-232	6.16719	235.904	1974	7	1.10865
1974	8	27.8	16.2	0	0.769074	0.724747	80	0.247452	3.56802e-240	3.59161	191.203	1974	8	0.663007
1974	9	192.8	65.6	0	0.560994	1.0778	75	0.242124	1.88755e-224	4.37488	4639.16	1974	9	21.011
1974	10	217.3	100	1	0.430638	1.44455	75	0.256769	3.52654e-225	46.9616	14446.5	1974	10	79.6505
1974	11	134.8	37	0	0.467157	1.51716	70	0.242763	1.40764e-210	3.14376	2078	1974	11	13.399
1974	12	31.1	18.1	0	0.7288	1.00131	70	0.246505	9.53286e-210	3.49915	329.04	1974	12	2.22396
1975	1	203.2	57.6	0	1.31576	1.04496	65	0.260262	1.17479e-194	32.9862	3467.92	1975	1	44.482
1975	2	103.2	49.5	0	1.36222	0.90411	65	0.256801	1.19212e-194	23.5253	2216.3	1975	2	26.6823
1975	3	255	51.4	0	1.38	0.754567	70	0.271098	1.92354e-209	45.7628	1994.54	1975	3	29.3025
1975	4	284.4	93.6	0	1.3587	0.610936	70	0.257705	3.77632e-210	46.4593	5353.39	1975	4	51.1748
1975	5	140.8	44	0	1.28842	0.497503	75	0.259384	2.97549e-225	24.2186	964.165	1975	5	7.49299
1975	6	78.4	57	0	1.16274	0.45	75	0.24778	9.37571e-227	12.6269	1463.05	1975	6	7.48911
1975	7	18.4	8.4	0	0.983686	0.512937	77	0.256075	2.54989e-232	4.18882	37.1928	1975	7	0.22701
1975	8	64.8	14.8	0	0.769074	0.724747	80	0.251338	7.82741e-241	4.97299	159.749	1975	8	0.608675
1975	9	82.8	30	0	0.560994	1.0778	75	0.243833	2.13318e-225	3.45145	971.02	1975	9	4.46477
1975	10	102	33	0	0.430638	1.44455	75	0.242647	2.34761e-225	2.70701	1574.11	1975	10	7.1484
1975	11	127	30	0	0.467157	1.51716	70	0.24341	2.24158e-209	3.10029	1366.45	1975	11	8.85443
1975	12	163.4	73	0	0.7288	1.00131	70	0.242906	1.47513e-211	6.40486	5337	1975	12	34.534
1976	1	8.8	6.8	0	1.31576	1.04496	65	0.25931	5.03061e-196	4.18171	49.3189	1976	1	0.649863
1976	2	19.8	9.2	0	1.36222	0.90411	65	0.266805	2.54086e-196	7.64136	77.5239	1976	2	1.36034
1976	3	11.4	6.8	0	1.38	0.754567	70	0.264647	3.57389e-211	5.36123	35.8912	1976	3	0.452183
1976	4	29.8	10.8	0	1.3587	0.610936	70	0.270309	4.85921e-211	10.0347	72.2596	1976	4	1.23589
1976	5	31	14.8	0	1.28842	0.497503	75	0.260805	2.36658e-226	9.13584	109.973	1976	5	0.939803
1976	6	44	12.6	0	1.16274	0.45	75	0.263816	7.99542e-227	9.02509	72.442	1976	6	0.75632
1976	7	23	6.4	0	0.983686	0.512937	77	0.262694	6.29144e-231	4.67473	22.0099	1976	7	0.186608
1976	8	329.2	88.8	1	0.769074	0.724747	80	0.304029	3.25996e-240	168.573	5715.95	1976	8	136.227
1976	9	258.8	62	0	0.560994	1.0778	75	0.242489	5.58057e-225	4.75149	4144.06	1976	9	18.8218
1976	10	305.6	53.2	0	0.430638	1.44455	75	0.242033	6.0139e-225	3.42847	4089.41	1976	10	18.4911
1976	11	204.8	48.4	0	0.467157	1.51716	70	0.242292	2.37778e-209	3.46638	3555.05	1976	11	22.8473
1976	12	361	74.8	0	0.7288	1.00131	70	0.243888	3.59725e-209	8.5498	5603.39	1976	12	36.5978
1977	1	552	112.6	0	1.31576	1.04496	65	0.260173	3.0407e-194	63.6592	13249.8	1977	1	168.87
1977	2	247.6	79.8	0	1.36222	0.90411	65	0.259037	1.01891e-194	42.6978	5758.41	1977	2	73.6726
1977	3	174.6	48.2	0	1.38	0.754567	70	0.265657	1.84767e-210	35.2379	1754.04	1977	3	21.0384
1977	4	88.2	27	0	1.3587	0.610936	70	0.2668	3.15386e-210	20.9725	446.373	1977	4	6.25047
1977	5	110.6	40.4	0	1.28842	0.497503	75	0.258049	3.18489e-226	20.7303	813.004	1977	5	5.97404
1977	6	33	16.8	0	1.16274	0.45	75	0.255475	5.29875e-226	7.63513	128.008	1977	6	0.886648
1977	7	39.4	24	0	0.983686	0.512937	77	0.248736	1.96276e-230	6.09163	296.451	1977	7	1.34367
1977	8	340.6	161	1	0.769074	0.724747	80	0.27787	7.0372e-242	173.726	18787.2	1977	8	178.621
1977	9	22.2	8	0	0.560994	1.0778	75	0.249523	6.1917e-225	2.38588	69.9792	1977	9	0.351743
1977	10	130.2	57	0	0.430638	1.44455	75	0.241504	3.27253e-225	2.85309	4694.33	1977	10	21.156
1977	11	87.2	35.8	0	0.467157	1.51716	70	0.242555	1.45039e-209	2.83964	1945.46	1977	11	12.526
1977	12	150.8	58.6	0	0.7288	1.00131	70	0.243573	1.40025e-209	6.22028	3439.47	1977	12	22.3957
1978	1	224	70.2	0	1.31576	1.04496	65	0.257807	2.50959e-194	35.1703	5150.6	1978	1	61.7758
1978	2	261.2	72	0	1.36222	0.90411	65	0.261809	5.23135e-195	44.2815	4687.91	1978	2	65.3
1978	3	149.4	33.2	0	1.38	0.754567	70	0.272878	6.16422e-210	31.6448	832.714	1978	3	13.2306
1978	4	280.6	49.6	0	1.3587	0.610936	70	0.272349	4.81172e-210	46.0367	1504	1978	4	26.0871
1978	5	209.2	49	0	1.28842	0.497503	75	0.262462	5.15821e-226	31.2555	1195.5	1978	5	10.6216
1978	6	53.6	21.4	0	1.16274	0.45	75	0.2563	7.73287e-226	10.1224	207.082	1978	6	1.47793
1978	7	79.8	28	0	0.983686	0.512937	77	0.250699	1.31753e-231	8.61959	403.142	1978	7	1.93844
1978	8	61.2	40.8	0	0.769074	0.724747	80	0.244022	1.40649e-241	4.86488	1207.44	1978	8	3.94371
1978	9	16.6	12.6	0	0.560994	1.0778	75	0.245708	1.74103e-225	2.19906	172.112	1978	9	0.809927
1978	10	84.4	29.8	0	0.430638	1.44455	75	0.242825	6.76031e-225	2.59883	1283.82	1978	10	5.8379
1978	11	63	51.8	0	0.467157	1.51716	70	0.241529	7.3369e-210	2.63201	4071.91	1978	11	26.043
1978	12	257.4	41	0	0.7288	1.00131	70	0.246385	1.91872e-209	7.55834	1684.21	1978	12	11.3418
1979	1	436.8	81.6	0	1.31576	1.04496	65	0.263714	1.51868e-194	54.5737	6958.92	1979	1	98.3073
1979	2	246.8	55	0	1.36222	0.90411	65	0.267209	1.91103e-194	42.6038	2735.93	1979	2	45.6193
1979	3	433.2	64.8	0	1.38	0.754567	70	0.275508	2.08848e-209	65.9652	3169.46	1979	3	54.7757
1979	4	237.2	98.2	0	1.3587	0.610936	70	0.254937	1.90364e-210	41.0705	5892.41	1979	4	51.0789
1979	5	49	32	0	1.28842	0.497503	75	0.253412	5.23666e-227	12.2699	510.443	1979	5	3.12037
1979	6	13.8	4.8	0	1.16274	0.45	75	0.268326	1.4282e-226	4.59928	11.368	1979	6	0.16256
1979	7	18	11.6	0	0.983686	0.512937	77	0.251853	2.06882e-231	4.14378	70.0207	1979	7	0.355633
1979	8	114	50.8	0	0.769074	0.724747	80	0.24413	1.32735e-240	6.17954	1871.31	1979	8	6.11956
1979	9	86.8	39.8	0	0.560994	1.0778	75	0.242875	3.25937e-225	3.49743	1708.28	1979	9	7.78436
1979	10	248.8	40.2	0	0.430638	1.44455	75	0.242646	7.43785e-226	3.27999	2335.45	1979	10	10.6053
1979	11	70.8	16.6	0	0.467157	1.51716	70	0.24541	2.67027e-210	2.70475	419.069	1979	11	2.76618
1979	12	81.8	24.8	0	0.7288	1.00131	70	0.246865	4.59268e-210	4.97746	616.848	1979	12	4.18721
1980	1	95	40	0	1.31576	1.04496	65	0.25759	9.53621e-195	20.0033	1672.93	1980	1	20.0323
1980	2	55	45	0	1.36222	0.90411	65	0.252008	1.47039e-195	15.3242	1831.82	1980	2	19.5375
1980	3	117	14	0	1.38	0.754567	70	0.301035	2.47165e-210	26.733	148.895	1980	3	6.87211
1980	4	56	33	0	1.3587	0.610936	70	0.256342	1.70619e-210	15.4038	666.31	1980	4	6.12315
1980	5	104	28	0	1.28842	0.497503	75	0.264638	1.07572e-225	19.9247	391.042	1980	5	3.88489
1980	6	86	32	0	1.16274	0.45	75	0.254568	1.44335e-226	13.3247	461.8	1980	6	3.03196
1980	7	24	11	0	0.983686	0.512937	77	0.254352	7.79436e-232	4.77361	63.0653	1980	7	0.353647
1980	8	80	30	0	0.769074	0.724747	80	0.246163	1.0635e-240	5.39273	653.272	1980	8	2.20501
1980	9	44	36	0	0.560994	1.0778	75	0.24259	5.43924e-224	2.89057	1397.83	1980	9	6.35475
1980	10	469	170	1	0.430638	1.44455	75	0.25717	6.40115e-225	81.4218	41748.4	1980	10	231.766
1980	11	196	50	0	0.467157	1.51716	70	0.242183	1.0496e-209	3.431	3793.91	1980	11	24.3648
1980	12	60	50	0	0.7288	1.00131	70	0.24293	2.74626e-213	4.44589	2504.28	1980	12	16.2093
1981	1	0	0	0	1.31576	1.04496	65	0.239648	1.75631e-195	0	1	1981	1	0.00899004
1981	2	19	19	0	1.36222	0.90411	65	0.2534	4.4207e-195	7.42969	327.384	1981	2	3.63682
1981	3	147	30	0	1.38	0.754567	70	0.275744	7.6442e-211	31.2931	680.11	1981	3	12.0958
1981	4	61	16	0	1.3587	0.610936	70	0.274074	2.46476e-210	16.3253	157.4	1981	4	3.07136
1981	5	109	35	0	1.28842	0.497503	75	0.26053	8.26583e-226	20.5366	610.441	1981	5	5.00958
1981	6	67	28	0	1.16274	0.45	75	0.254338	4.93982e-227	11.5245	353.8	1981	6	2.30557
1981	7	14	5	0	0.983686	0.512937	77	0.26194	3.29433e-232	3.66197	13.8234	1981	7	0.115528
1981	8	23	20	0	0.769074	0.724747	80	0.245608	5.01071e-240	3.33914	290.899	1981	8	0.973866
1981	9	233	78	0	0.560994	1.0778	75	0.24185	1.21547e-224	4.61357	6558.34	1981	9	29.6435
1981	10	215	80	0	0.430638	1.44455	75	0.241129	1.18727e-227	3.17847	9246.1	1981	10	41.5782
1981	11	13.6	0	0	0.467157	1.51716	70	0.302853	2.70339e-209	1.8398	1	1981	11	0.0351053
1981	12	284.8	80	0	0.7288	1.00131	70	0.243291	1.02285e-209	7.84214	6409.41	1981	12	41.6175
1982	1	163	60	0	1.31576	1.04496	67.3525	0.256869	2.48883e-203	28.5331	3762.85	1982	1	37.4079
1982	2	10	8	0	1.36222	0.90411	66.3541	0.259206	6.51862e-199	4.79854	58.863	1982	2	0.72426
1982	3	174	43.6	0	1.38	0.754567	68.5057	0.268161	3.34776e-207	35.1543	1435.4	1982	3	21.0243
1982	4	9.8	5.2	0	1.3587	0.610936	71.7461	0.267193	9.26985e-216	4.71398	17.5197	1982	4	0.24841
1982	5	89	30.4	0	1.28842	0.497503	76.218	0.260654	1.55374e-229	18.0225	460.772	1982	5	3.50276
1982	6	60.6	27.4	0	1.16274	0.45	76.2341	0.253809	1.08666e-229	10.8711	338.842	1982	6	1.98203
1982	7	62	25	0	0.983686	0.512937	74.3215	0.250538	5.1511e-224	7.61334	321.585	1982	7	1.85759
1982	8	88	18.2	0	0.769074	0.724747	75.273	0.250484	1.21724e-225	5.59404	241.065	1982	8	1.24682
1982	9	145	80	0	0.560994	1.0778	73.0812	0.241529	4.02462e-219	4.03885	6898.92	1982	9	35.5869
1982	10	311.8	54.8	0	0.430638	1.44455	69.8094	0.241974	1.76497e-208	3.44333	4339.03	1982	10	28.205
1982	11	330.4	107.8	1	0.467157	1.51716	70.0216	0.263252	1.8706e-209	70.4552	17631.7	1982	11	157.01
1982	12	213	71.8	0	0.7288	1.00131	69	0.243294	3.01075e-207	7.05443	5163.01	1982	12	35.9572
1983	1	50	31	0	1.31576	1.04496	67.5695	0.254785	4.49126e-203	13.1134	1005.21	1983	1	9.39911
1983	2	101.2	22.6	0	1.36222	0.90411	67.3546	0.274867	1.90681e-201	23.2138	462.783	1983	2	8.75896
1983	3	162	82	0	1.38	0.754567	68.3262	0.254546	4.1956e-205	33.463	5074.71	1983	3	46.8642
1983	4	137.6	37.4	0	1.3587	0.610936	71.1681	0.266445	3.11939e-214	28.3705	855.553	1983	4	10.7771
1983	5	94.6	21.2	0	1.28842	0.497503	75.8804	0.270102	5.89192e-229	18.7451	224.598	1983	5	2.72489
1983	6	40	14.8	0	1.16274	0.45	75.2853	0.259463	1.54563e-227	8.53861	99.568	1983	6	0.817172
1983	7	17	10	0	0.983686	0.512937	74.8053	0.253211	1.16352e-225	4.02891	52.2937	1983	7	0.327672
1983	8	68.6	14.2	0	0.769074	0.724747	74.1802	0.252055	7.51852e-224	5.08317	147.138	1983	8	0.860178
1983	9	26	12.8	0	0.560994	1.0778	74.7633	0.246413	8.82784e-224	2.494	177.587	1983	9	0.857838
1983	10	133	94.6	0	0.430638	1.44455	71.6584	0.24078	2.28687e-216	2.86619	12928.5	1983	10	73.3183
1983	11	16.8	7.6	0	0.467157	1.51716	67.3327	0.24804	1.76019e-201	1.93288	88.6313	1983	11	0.729982
1983	12	276.8	56.6	0	0.7288	1.00131	68.0557	0.244706	7.04845e-204	7.76114	3208.77	1983	12	24.23
1984	1	226.6	54.6	0	1.31576	1.04496	66.6489	0.262894	2.00469e-200	35.4384	3116.19	1984	1	38.4174
1984	2	60.6	19.4	0	1.36222	0.90411	65.7541	0.268655	6.70343e-197	16.3704	341.271	1984	2	5.82453
1984	3	148	55.8	0	1.38	0.754567	66.501	0.259929	1.66985e-199	31.4399	2350.45	1984	3	29.3101
1984	4	105.2	40.8	0	1.3587	0.610936	70.2549	0.260356	3.90342e-211	23.6403	1017.99	1984	4	10.661
1984	5	184.4	31.2	0	1.28842	0.497503	76.3156	0.271838	2.15995e-229	28.8153	485.289	1984	5	6.07612
1984	6	113	47	0	1.16274	0.45	75.8832	0.251725	4.47157e-231	15.6169	995.05	1984	6	5.46143
1984	7	0.2	0.2	0	0.983686	0.512937	75.595	0.253622	1.22594e-227	0.453124	1.02052	1984	7	0.00555536
1984	8	76.8	27.2	0	0.769074	0.724747	74.7399	0.246692	1.30624e-224	5.30874	537.197	1984	8	2.64597
1984	9	153.6	39	0	0.560994	1.0778	75.2895	0.243507	7.70655e-226	4.10465	1640.33	1984	9	7.36655
1984	10	205.6	55	0	0.430638	1.44455	70.9188	0.241768	1.53817e-212	3.14802	4370.75	1984	10	26.2539
1984	11	151.8	48.6	0	0.467157	1.51716	70.7301	0.242104	3.23017e-212	3.2322	3584.48	1984	11	21.8616
1984	12	102.2	35.4	0	0.7288	1.00131	68.9296	0.24521	1.4132e-206	5.39814	1255.81	1984	12	8.97739
1985	1	159.6	52.4	0	1.31576	1.04496	68.3202	0.258985	6.2837e-205	28.1402	2870.21	1985	1	28.2003
1985	2	76	40.2	0	1.36222	0.90411	67.1148	0.25672	9.51866e-201	19.1003	1462.08	1985	2	15.173
1985	3	272	78	0	1.38	0.754567	69.422	0.261775	1.36872e-208	47.8468	4591.79	1985	3	49.5841
1985	4	85.2	31.6	0	1.3587	0.610936	72.3327	0.262577	1.15685e-217	20.4852	611.057	1985	4	6.0766
1985	5	118.6	24.2	0	1.28842	0.497503	75.4603	0.270656	6.35318e-227	21.6842	292.357	1985	5	3.72291
1985	6	70.8	40.8	0	1.16274	0.45	76.6011	0.25024	3.61103e-233	11.9001	750.088	1985	6	3.71607
1985	7	0.4	0.4	0	0.983686	0.512937	75.4494	0.256417	7.01812e-227	0.6372	1.08207	1985	7	0.00688807
1985	8	54	41.6	0	0.769074	0.724747	75.357	0.24374	6.20286e-227	4.63628	1255.22	1985	8	5.65393
1985	9	31.6	23.8	0	0.560994	1.0778	74.0677	0.243642	4.98503e-223	2.63426	611.509	1985	9	2.99627
1985	10	41.6	19.2	0	0.430638	1.44455	71.3179	0.243801	4.54012e-214	2.23163	533.518	1985	10	3.16476
1985	11	151.8	33.4	0	0.467157	1.51716	69.6473	0.243184	1.53584e-208	3.2322	1693.49	1985	11	11.2278
1985	12	170	55.4	0	0.7288	1.00131	67.5389	0.243978	1.44416e-202	6.49794	3074.19	1985	12	23.8786
1986	1	201.6	39.8	0	1.31576	1.04496	66.5739	0.268718	1.72397e-199	32.8151	1656.26	1986	1	24.6769
1986	2	180.4	45.6	0	1.36222	0.90411	68.431	0.266435	1.87115e-205	34.4146	1880.97	1986	2	24.0964
1986	3	117.4	33.2	0	1.38	0.754567	68.5143	0.267998	2.02294e-205	26.7961	832.714	1986	3	12.1905
1986	4	213.2	50.8	0	1.3587	0.610936	71.6114	0.266397	1.91466e-215	38.1995	1577.61	1986	4	19.1049
1986	5	58.2	27.8	0	1.28842	0.497503	75.64	0.257164	2.67702e-228	13.7082	385.49	1986	5	2.62661
1986	6	22.8	14.6	0	1.16274	0.45	76.3676	0.254242	4.78081e-230	6.1583	96.922	1986	6	0.580357
1986	7	66.6	26.6	0	0.983686	0.512937	75.6016	0.250278	1.18229e-227	7.88611	363.933	1986	7	1.90481
1986	8	58.4	28	0	0.769074	0.724747	75.4452	0.245822	4.21897e-227	4.77806	569.202	1986	8	2.62793
1986	9	46.6	26.6	0	0.560994	1.0778	74.9512	0.24365	3.13586e-225	2.9375	763.608	1986	9	3.51709
1986	10	71	34	0	0.430638	1.44455	72.4552	0.242344	5.24309e-217	2.50387	1670.9	1986	10	9.04801
1986	11	172.4	61.6	0	0.467157	1.51716	69.6537	0.241654	7.37225e-209	3.32971	5757.97	1986	11	37.7582
1986	12	46.4	39.4	0	0.7288	1.00131	68.1307	0.243417	1.27183e-204	4.04836	1555.4	1986	12	11.5282
1987	1	47.6	30.4	0	1.31576	1.04496	67.4314	0.254588	2.60452e-202	12.6958	966.709	1987	1	9.0861
1987	2	135	35.2	0	1.36222	0.90411	68.431	0.267888	1.77957e-205	28.2481	1121.23	1987	2	15.1689
1987	3	84.6	33	0	1.38	0.754567	66.0157	0.262586	1.54343e-198	21.374	822.724	1987	3	11.7394
1987	4	44.2	22.2	0	1.3587	0.610936	71.3364	0.260349	5.05965e-215	13.1164	302.094	1987	4	2.97177
1987	5	67.8	14	0	1.28842	0.497503	76.4686	0.275705	1.50585e-230	15.125	98.5105	1987	5	1.51669
1987	6	94.6	16.2	0	1.16274	0.45	77.044	0.26922	2.21905e-231	14.0838	119.098	1987	6	1.37984
1987	7	187.8	64.6	0	0.983686	0.512937	75.9492	0.247133	1.52628e-227	13.1311	2141.57	1987	7	9.96826
1987	8	153.6	113.6	0	0.769074	0.724747	75.3904	0.241928	2.13561e-226	6.93025	9353.83	1987	8	41.2302
1987	9	70	50.4	0	0.560994	1.0778	75.1182	0.242063	1.31224e-224	3.29264	2738.78	1987	9	12.2968
1987	10	293.8	126.2	1	0.430638	1.44455	72.3697	0.256523	6.1282e-217	58.2699	23007.5	1987	10	151.678
1987	11	165	49.2	0	0.467157	1.51716	70.9185	0.242123	7.28905e-213	3.29576	3673.51	1987	11	22.1137
1987	12	68	32.6	0	0.7288	1.00131	68.4311	0.244846	7.098e-205	4.65336	1065.16	1987	12	7.85105
1988	1	221	65	0	1.31576	1.04496	68.4556	0.259028	3.17655e-205	34.8597	4415.95	1988	1	42.9616
1988	2	165	45	0	1.36222	0.90411	68.616	0.265231	2.03592e-205	32.3853	1831.82	1988	2	22.2522
1988	3	122	70	0	1.38	0.754567	70.1546	0.253982	2.22014e-211	27.5162	3698.38	1988	3	29.5929
1988	4	71	13.6	0	1.3587	0.610936	71.9444	0.283462	5.20622e-216	18.0988	113.999	1988	4	2.88777
1988	5	185	46	0	1.28842	0.497503	76.6736	0.262083	5.83053e-231	28.8757	1053.72	1988	5	8.19663
1988	6	93	24.2	0	1.16274	0.45	77.2376	0.259924	1.031e-232	13.9449	264.538	1988	6	1.90026
1988	7	42	27	0	0.983686	0.512937	76.3444	0.248031	2.715e-229	6.28613	374.931	1988	7	1.74295
1988	8	70	60	0	0.769074	0.724747	74.6081	0.24281	7.21241e-226	5.12282	2610.09	1988	8	12.2564
1988	9	10	5	0	0.560994	1.0778	72.9142	0.251455	4.13114e-219	1.90764	27.945	1988	9	0.171206
1988	10	115.4	30.8	0	0.430638	1.44455	66.1408	0.242939	1.02528e-199	2.77992	1371.36	1988	10	11.6036
1988	11	12.2	6.6	0	0.467157	1.51716	64.8176	0.248454	5.47647e-194	1.7937	67.0876	1988	11	0.663693
1988	12	82.8	47.8	0	0.7288	1.00131	62.9949	0.243501	6.43738e-192	4.99955	2288.84	1988	12	24.3209
1989	1	0.2	0.2	0	1.31576	1.04496	64.6341	0.2504	5.63537e-193	0.346867	1.0418	1989	1	0.0111994
1989	2	210	96.4	0	1.36222	0.90411	65.9948	0.254137	4.049e-198	38.1667	8402.86	1989	2	87.6744
1989	3	58	31.6	0	1.38	0.754567	69.2145	0.258212	3.23586e-207	16.4727	754.481	1989	3	7.39807
1989	4	368	75.6	0	1.3587	0.610936	72.3933	0.265879	2.82056e-218	55.3483	3492.72	1989	4	38.9726
1989	5	53.8	14	0	1.28842	0.497503	75.4493	0.270941	2.31666e-226	13.0312	98.5105	1989	5	1.31237
1989	6	132.4	76.8	0	1.16274	0.45	75.8899	0.247868	3.89463e-229	17.1238	2655.21	1989	6	12.7921
1989	7	27.8	13.4	0	0.983686	0.512937	75.1245	0.252852	1.51592e-226	5.13149	93.1029	1989	7	0.557693
1989	8	61	17	0	0.769074	0.724747	75.2411	0.2497	4.88002e-227	4.85876	210.452	1989	8	1.07052
1989	9	61.2	12	0	0.560994	1.0778	74.8043	0.248745	5.80643e-225	3.17087	156.203	1989	9	0.781031
1989	10	53.4	27.6	0	0.430638	1.44455	72.9894	0.242748	6.10635e-218	2.3549	1101.4	1989	10	5.76218
1989	11	275.6	137	1	0.467157	1.51716	69.9839	0.256123	1.20038e-209	61.6788	28476.6	1989	11	218.81
1989	12	175.6	50.2	0	0.7288	1.00131	68.1163	0.24447	2.90157e-204	6.57514	2524.35	1989	12	18.9322
1990	1	108.6	43.6	0	1.31576	1.04496	67.7674	0.257657	5.50138e-204	21.8438	1987.43	1990	1	19.6265
1990	2	44.4	16	0	1.36222	0.90411	68.1392	0.267846	8.32629e-206	13.2449	232.452	1990	2	3.28981
1990	3	17.6	6.8	0	1.38	0.754567	69.203	0.272954	7.93323e-208	7.23442	35.8912	1990	3	0.673146
1990	4	208.8	32.6	0	1.3587	0.610936	72.8714	0.279501	8.8146e-220	37.6621	650.279	1990	4	12.5019
1990	5	47.6	13.2	0	1.28842	0.497503	75.7108	0.27023	2.42668e-228	12.0429	87.6848	1990	5	1.11463
1990	6	62.8	15.6	0	1.16274	0.45	76.5737	0.263991	1.16176e-230	11.0988	110.512	1990	6	1.02939
1990	7	63.8	27.2	0	0.983686	0.512937	75.7578	0.249842	6.19706e-228	7.72126	380.491	1990	7	1.94254
1990	8	47.8	36.2	0	0.769074	0.724747	74.9158	0.244116	6.45475e-225	4.42387	950.738	1990	8	4.43863
1990	9	99.6	52.4	0	0.560994	1.0778	74.0919	0.242213	1.66383e-222	3.63501	2960.38	1990	9	14.2977
1990	10	255	37.6	0	0.430638	1.44455	73.3791	0.242864	5.20809e-220	3.29742	2043.24	1990	10	10.4099
1990	11	191.8	49	0	0.467157	1.51716	70.9179	0.242221	4.59544e-212	3.41369	3643.71	1990	11	21.9494
1990	12	161.8	82.2	0	0.7288	1.00131	67.6341	0.242537	3.55063e-203	6.38193	6766.72	1990	12	51.5079
1991	1	90.8	27.6	0	1.31576	1.04496	68.0579	0.264352	4.80219e-203	19.417	797.008	1991	1	9.39911
1991	2	200.2	143.6	0	1.36222	0.90411	66.8706	0.24917	5.13169e-201	36.9444	18644.6	1991	2	164.08
1991	3	80.6	22.6	0	1.38	0.754567	68.6462	0.271187	9.83311e-207	20.6715	386.403	1991	3	6.41329
1991	4	65	15.6	0	1.3587	0.610936	71.6768	0.276332	1.552e-215	17.0451	149.677	1991	4	2.85958
1991	5	167.6	28	0	1.28842	0.497503	74.8677	0.273187	2.62751e-225	27.0955	391.042	1991	5	5.77958
1991	6	75.4	31.8	0	1.16274	0.45	76.4928	0.253576	4.72839e-230	12.3437	456.058	1991	6	2.58889
1991	7	47.4	44.4	0	0.983686	0.512937	75.5851	0.24516	9.37683e-228	6.67144	1012.18	1991	7	4.63225
1991	8	24.4	24.2	0	0.769074	0.724747	74.6392	0.244736	2.40543e-225	3.41588	425.441	1991	8	2.0438
1991	9	45.2	10.2	0	0.560994	1.0778	73.1666	0.249337	1.74602e-218	2.91247	113.134	1991	9	0.642241
1991	10	267.4	157.6	1	0.430638	1.44455	72.4812	0.252384	3.64013e-217	54.4747	35880.3	1991	10	217.864
1991	11	221	56	0	0.467157	1.51716	69.8231	0.241982	7.58269e-212	3.52857	4758.82	1991	11	30.9016
1991	12	2	2	0	0.7288	1.00131	68.7953	0.255481	3.61403e-207	1.28735	5.00526	1991	12	0.0489561
1992	1	39.8	16	0	1.31576	1.04496	66.8562	0.263825	1.34124e-200	11.2857	268.51	1992	1	3.44059
1992	2	88.2	34.4	0	1.36222	0.90411	67.0358	0.261474	3.60959e-201	21.1386	1070.89	1992	2	12.9098
1992	3	69.8	36.2	0	1.38	0.754567	68.6636	0.258136	2.0731e-205	18.718	989.815	1992	3	10.0421
1992	4	205.4	91	0	1.3587	0.610936	71.5725	0.254606	4.35331e-216	37.2444	5060.16	1992	4	38.8712
1992	5	28.2	9.6	0	1.28842	0.497503	75.0777	0.268946	1.33108e-225	8.59535	46.8498	1992	5	0.60159
1992	6	159.2	47.4	0	1.16274	0.45	76.0733	0.254208	6.48782e-229	19.0608	1012.04	1992	6	6.04167
1992	7	88	36	0	0.983686	0.512937	75.7946	0.248764	1.45341e-227	9.0444	665.766	1992	7	3.2769
1992	8	151.8	63	0	0.769074	0.724747	74.771	0.243701	1.72704e-224	6.8989	2877.52	1992	8	13.4941
1992	9	158.6	51	0	0.560994	1.0778	74.8076	0.242648	1.11043e-223	4.1417	2804.36	1992	9	12.9268
1992	10	469.6	123.4	1	0.430638	1.44455	70.4789	0.263517	6.67276e-211	81.4963	21997.9	1992	10	192.931
1992	11	145.2	69	0	0.467157	1.51716	69.7237	0.241372	2.72969e-208	3.19881	7224.21	1992	11	47.0628
1992	12	198.2	97	0	0.7288	1.00131	70.0421	0.24229	8.56536e-213	6.87171	9422.36	1992	12	60.4745
1993	1	3	1	0	1.31576	1.04496	66.8123	0.276441	5.94715e-203	2.0601	2.04496	1993	1	0.0574479
1993	2	1.8	1	0	1.36222	0.90411	66.559	0.266701	2.64157e-199	1.49234	1.90411	1993	2	0.0370592
1993	3	84.4	59.6	0	1.38	0.754567	67.4899	0.252698	1.32268e-202	21.3391	2681.34	1993	3	24.9786
1993	4	176.4	34.2	0	1.3587	0.610936	70.0086	0.273863	8.90539e-211	33.5857	715.576	1993	4	13.3389
1993	5	54.4	21	0	1.28842	0.497503	76.4525	0.261455	4.62016e-230	13.1247	220.399	1993	5	1.72757
1993	6	92	34	0	1.16274	0.45	75.8594	0.254285	2.33069e-229	13.8575	521.2	1993	6	3.18132
1993	7	21.8	8	0	0.983686	0.512937	75.9315	0.258234	1.63876e-228	4.55313	33.8279	1993	7	0.245892
1993	8	70.4	33.4	0	0.769074	0.724747	74.1356	0.245246	3.08758e-222	5.13405	809.499	1993	8	4.0569
1993	9	300.6	74	0	0.560994	1.0778	74.5373	0.242138	2.23134e-222	4.95529	5903.03	1993	9	27.6178
1993	10	443.8	216	1	0.430638	1.44455	69.7078	0.253009	6.2979e-209	78.2678	67397.8	1993	10	501.916
1993	11	151.4	44.8	0	0.467157	1.51716	71.9857	0.242306	2.02895e-216	3.2302	3046.01	1993	11	17.0372
1993	12	146.6	22	0	0.7288	1.00131	68.9296	0.249617	2.05578e-206	6.15658	485.636	1993	12	3.72349
1994	1	232.8	63.2	0	1.31576	1.04496	68.8098	0.260226	2.11974e-206	36.0733	4174.82	1994	1	40.9439
1994	2	90.4	40.8	0	1.36222	0.90411	67.0607	0.258532	1.56997e-202	21.4963	1506.02	1994	2	16.5237
1994	3	15.4	7	0	1.38	0.754567	68.3301	0.269423	4.9171e-205	6.59765	37.9738	1994	3	0.652467
1994	4	238.2	39.4	0	1.3587	0.610936	72.6341	0.276084	2.23607e-218	41.188	949.393	1994	4	16.0589
1994	5	119.6	33	0	1.28842	0.497503	75.0619	0.263029	2.28391e-225	21.8018	542.78	1994	5	4.967
1994	6	160.4	60.6	0	1.16274	0.45	76.5048	0.251193	4.43048e-231	19.1442	1653.56	1994	6	8.5076
1994	7	18.4	12.8	0	0.983686	0.512937	74.3279	0.250929	1.36231e-223	4.18882	85.0395	1994	7	0.502634
1994	8	39.8	36.2	0	0.769074	0.724747	74.5394	0.243814	4.4661e-223	4.12301	950.738	1994	8	4.53942
1994	9	446.8	117	1	0.560994	1.0778	74.9769	0.275152	2.26802e-224	117.059	14755	1994	9	146.103
1994	10	262.4	101	1	0.430638	1.44455	73.0846	0.258982	6.45945e-219	53.7441	14736.8	1994	10	97.2338
1994	11	209.4	61.8	0	0.467157	1.51716	70.7301	0.241741	5.6426e-212	3.48441	5795.41	1994	11	35.2641
1994	12	115.4	47	0	0.7288	1.00131	68.9296	0.244065	1.06673e-206	5.64246	2212.9	1994	12	15.6098
1995	1	210.2	44.8	0	1.31576	1.04496	69.0006	0.266363	8.35976e-207	33.7294	2098.27	1995	1	24.4367
1995	2	226.2	48.8	0	1.36222	0.90411	69.1794	0.268783	1.07748e-207	40.1482	2154.08	1995	2	28.3408
1995	3	89.4	35.4	0	1.38	0.754567	69.9917	0.261928	2.31235e-210	22.2036	946.593	1995	3	9.97376
1995	4	96	29.6	0	1.3587	0.610936	71.9306	0.265998	5.31886e-216	22.2153	536.278	1995	4	6.32593
1995	5	127.2	45.4	0	1.28842	0.497503	75.6295	0.257626	4.48415e-227	22.6845	1026.43	1995	5	7.07689
1995	6	143.6	62.4	0	1.16274	0.45	77.2848	0.250184	7.94361e-234	17.9515	1753.19	1995	6	8.24319
1995	7	9.2	8	0	0.983686	0.512937	76.461	0.251929	3.9853e-230	2.97874	33.8279	1995	7	0.180918
1995	8	98.2	32.4	0	0.769074	0.724747	76.4827	0.24619	1.42225e-229	5.835	761.811	1995	8	3.29014
1995	9	220.8	58.4	0	0.560994	1.0778	75.8801	0.24253	3.47836e-227	4.54449	3676.9	1995	9	15.7074
1995	10	207	93.4	1	0.430638	1.44455	73.7159	0.257325	1.43188e-220	45.3584	12602.6	1995	10	76.8841
1995	11	178	84.2	0	0.467157	1.51716	71.6325	0.241134	2.21243e-214	3.35467	10757.1	1995	11	61.2302
1995	12	281.2	69.2	0	0.7288	1.00131	68.3756	0.243828	3.8225e-205	7.80588	4795.93	1995	12	35.0757
1996	1	216.8	38	0	1.31576	1.04496	68.4806	0.271417	7.88867e-205	34.4225	1509.92	1996	1	21.5052
1996	2	164.8	80	0	1.36222	0.90411	67.9482	0.254413	2.99033e-205	32.3586	5787.3	1996	2	53.0641
1996	3	20	6.2	0	1.38	0.754567	69.1662	0.278714	1.58157e-207	7.90152	30.0056	1996	3	0.722021
1996	4	119.8	44.8	0	1.3587	0.610936	71.9144	0.260294	2.08257e-216	25.8224	1227.17	1996	4	11.3978
1996	5	126	23.2	0	1.28842	0.497503	77.2005	0.273097	5.40798e-232	22.5464	268.776	1996	5	3.38913
1996	6	141.6	52	0	1.16274	0.45	77.1844	0.252111	1.81654e-232	17.8058	1217.8	1996	6	6.18631
1996	7	81.4	28.4	0	0.983686	0.512937	76.4247	0.250656	1.06714e-229	8.70416	414.714	1996	7	2.07285
1996	8	100	48.8	0	0.769074	0.724747	76.1375	0.244082	2.16046e-229	5.8759	1726.94	1996	8	7.39622
1996	9	110	19.4	0	0.560994	1.0778	76.2844	0.246506	7.89863e-229	3.7377	406.641	1996	9	1.7654
1996	10	241.2	57.2	0	0.430638	1.44455	73.8155	0.241759	2.37272e-221	3.25815	4727.33	1996	10	23.1828
1996	11	243.6	48	0	0.467157	1.51716	70.9779	0.242423	1.02724e-212	3.60974	3496.54	1996	11	21.0033
1996	12	159.2	47.6	0	0.7288	1.00131	69.923	0.24455	1.69278e-209	6.34437	2269.74	1996	12	15.0143
1997	1	212.6	58.6	0	1.31576	1.04496	67.8058	0.26052	8.98083e-204	33.9823	3589.35	1997	1	38.0968
1997	2	57.2	24.4	0	1.36222	0.90411	68.663	0.262269	8.18347e-207	15.739	539.271	1997	2	5.99165
1997	3	30.4	15.4	0	1.38	0.754567	70.7171	0.263098	2.52288e-212	10.5483	179.953	1997	3	1.9263
1997	4	88	41	0	1.3587	0.610936	73.3978	0.257972	7.9168e-221	20.9402	1027.98	1997	4	7.88384
1997	5	69	29.2	0	1.28842	0.497503	76.7432	0.258256	3.20857e-230	15.2969	425.191	1997	5	2.80702
1997	6	243.2	82.4	0	1.16274	0.45	76.9785	0.250522	5.35535e-232	24.3851	3056.39	1997	6	14.8352
1997	7	93.8	21.6	0	0.983686	0.512937	77.3318	0.254899	1.00397e-233	9.33284	240.316	1997	7	1.32058
1997	8	21.2	9.8	0	0.769074	0.724747	76.2323	0.250787	1.04941e-229	3.23613	70.6047	1997	8	0.347475
1997	9	22.4	21	0	0.560994	1.0778	74.972	0.243736	3.91586e-224	2.39189	476.31	1997	9	2.19295
1997	10	259.8	130.8	1	0.430638	1.44455	72.8344	0.254608	3.68223e-217	53.3626	24715.2	1997	10	152.13
1997	11	448.2	195.6	1	0.467157	1.51716	69.2269	0.256168	3.84019e-207	88.1175	58046.7	1997	11	470.449
1997	12	308.6	63.4	0	0.7288	1.00131	67.9474	0.244357	1.72422e-203	8.07488	4025.84	1997	12	30.5102
1998	1	205	58.8	0	1.31576	1.04496	67.8425	0.259975	1.35976e-203	33.1781	3613.88	1998	1	37.6842
1998	2	54	35.2	0	1.36222	0.90411	68.4361	0.255083	6.12246e-206	15.1338	1121.23	1998	2	10.1585
1998	3	57.8	18.6	0	1.38	0.754567	70.1826	0.269897	3.26192e-210	16.4335	262.05	1998	3	3.74829
1998	4	364.4	70.6	0	1.3587	0.610936	72.5609	0.267456	1.46365e-218	54.9799	3046.13	1998	4	35.867
1998	5	89.6	18.2	0	1.28842	0.497503	76.4069	0.273475	2.39365e-230	18.1007	165.793	1998	5	2.27798
1998	6	54	19.6	0	1.16274	0.45	77.4139	0.257791	5.14163e-234	10.1662	173.872	1998	6	1.12434
1998	7	20.6	9.4	0	0.983686	0.512937	76.4336	0.255361	2.4938e-230	4.42809	46.3231	1998	7	0.283691
1998	8	37.6	23.8	0	0.769074	0.724747	75.4451	0.245744	9.12361e-226	4.03384	411.526	1998	8	1.89832
1998	9	347.6	126.6	1	0.560994	1.0778	75.3905	0.266979	1.27992e-225	96.2289	17275.5	1998	9	128.415
1998	10	361.4	101.8	1	0.430638	1.44455	74.4996	0.263595	4.87245e-223	67.5737	14971.2	1998	10	99.3574
1998	11	192	76.2	0	0.467157	1.51716	69.7775	0.241317	1.08808e-209	3.41452	8810.32	1998	11	57.1613
1998	12	67	23	0	0.7288	1.00131	68.0639	0.246862	1.88391e-203	4.62831	530.695	1998	12	4.126
1999	1	152.4	93.8	0	1.31576	1.04496	67.9047	0.25036	6.12568e-204	27.2984	9195.01	1999	1	76.1807
1999	2	45.4	29.2	0	1.36222	0.90411	69.1368	0.256063	2.07492e-207	13.4473	771.88	1999	2	6.85068
1999	3	212.4	40.8	0	1.38	0.754567	70.0298	0.274236	3.23853e-210	40.3401	1257.08	1999	3	20.8669
1999	4	212	39.2	0	1.3587	0.610936	72.7626	0.273606	1.61261e-219	38.0533	939.789	1999	4	14.2342
1999	5	55	10.8	0	1.28842	0.497503	76.5199	0.279476	1.1978e-230	13.2177	59.0287	1999	5	1.09408
1999	6	43.2	21.6	0	1.16274	0.45	77.1891	0.254255	1.18256e-232	8.92933	210.952	1999	6	1.1812
1999	7	41.6	24	0	0.983686	0.512937	76.7606	0.248978	5.69199e-231	6.25662	296.451	1999	7	1.37607
1999	8	104.8	35.2	0	0.769074	0.724747	75.7384	0.245841	4.17844e-227	5.98279	898.991	1999	8	4.06535
1999	9	184.2	75.2	0	0.560994	1.0778	75.69	0.241786	8.98418e-227	4.31924	6096	1999	9	26.2427
1999	10	364.2	76.4	0	0.430638	1.44455	74.3097	0.241384	1.86101e-222	3.56045	8432.76	1999	10	39.8564
1999	11	204.6	76.6	0	0.467157	1.51716	69.6372	0.241333	2.02737e-208	3.46559	8903.05	1999	11	58.3388
1999	12	218.6	61.4	0	0.7288	1.00131	69.2066	0.243937	6.11491e-209	7.12146	3775.91	1999	12	26.0856
2000	1	29	8	0	1.31576	1.04496	65.7813	0.27604	1.00374e-198	9.16388	67.8774	2000	1	1.48879
2000	2	24	4.6	0	1.36222	0.90411	68.1073	0.293795	6.41707e-204	8.71113	20.131	2000	2	0.851345
2000	3	149.4	65.8	0	1.38	0.754567	69.8367	0.257083	2.34473e-210	31.6448	3268	2000	3	29.3487
2000	4	98.4	13.4	0	1.3587	0.610936	72.3379	0.294223	3.53835e-218	22.5911	110.7	2000	4	4.10127
2000	5	24.2	14.6517	0	1.28842	0.497503	76.5106	0.257938	2.53873e-230	7.78872	107.8	2000	5	0.728255
2000	6	106	29.6	0	1.16274	0.45	76.9742	0.257728	4.62805e-232	15.047	395.272	2000	6	2.59954
2000	7	65.6	20.6	0	0.983686	0.512937	76.718	0.253071	2.55388e-232	7.82765	218.67	2000	7	1.17021
2000	8	11	5	0	0.769074	0.724747	74.9736	0.25512	4.65465e-225	2.51451	19.1187	2000	8	0.121136
2000	9	124.621	54.3102	0	0.560994	1.0778	74.3377	0.242285	9.84552e-223	3.87086	3180.07	2000	9	15.1051
2000	10	282.94	70.4663	0	0.430638	1.44455	70.1492	0.241428	4.58604e-210	3.37207	7173.89	2000	10	45.3818
2000	11	385.886	56.29	0	0.467157	1.51716	71.1311	0.242292	4.49027e-214	4.01921	4808.23	2000	11	28.5483
2000	12	84.2651	16.4068	0	0.7288	1.00131	70.7563	0.2504	2.3184e-212	5.0316	270.538	2000	12	1.8574
2001	1	293.344	38.2705	0	1.31576	1.04496	69.5855	0.277772	9.12321e-210	41.9984	1531.48	2001	1	24.9102
2001	2	51.1246	10.4533	0	1.36222	0.90411	70.3603	0.284568	7.14051e-211	14.5802	99.7936	2001	2	2.29137
2001	3	432.702	54.1112	0	1.38	0.754567	71.7942	0.282012	1.34135e-215	65.9129	2210.39	2001	3	43.0995
2001	4	132.759	39.994	0	1.3587	0.610936	73.7324	0.26423	4.81988e-222	27.6886	978.205	2001	4	9.38556
2001	5	82.3354	21.3017	0	1.28842	0.497503	77.7495	0.267481	2.51828e-235	17.1411	226.749	2001	5	2.13976
2001	6	17.9841	4.26146	0	1.16274	0.45	78.0477	0.276089	2.5201e-235	5.36479	9.17202	2001	6	0.157698
2001	7	58.0883	21.0514	0	0.983686	0.512937	77.7247	0.252052	1.54374e-234	7.37317	228.315	2001	7	1.09682
2001	8	32.5827	16.4068	0	0.769074	0.724747	76.5862	0.24784	2.07069e-230	3.81768	196.09	2001	8	0.870412
2001	9	141.904	30.7138	0	0.560994	1.0778	76.672	0.244402	1.3544e-230	4.01448	1017.73	2001	9	4.18709
2001	10	97.4374	28.7555	0	0.430638	1.44455	74.101	0.243039	4.92884e-223	2.68047	1195.46	2001	10	5.79864
2001	11	71.2606	18.5061	0	0.467157	1.51716	72.9311	0.24486	1.82365e-220	2.70885	520.593	2001	11	2.78338
2001	12	17.9002	5.42821	0	0.7288	1.00131	70.4231	0.256056	7.14101e-212	2.86116	30.5042	2001	12	0.25425
2002	1	35.3514	21.8002	0	1.31576	1.04496	69.2022	0.256514	6.49805e-208	10.4391	497.614	2002	1	4.34955
2002	2	75.2878	27.4709	0	1.36222	0.90411	69.2716	0.26392	1.93036e-208	18.9782	683.288	2002	2	7.66086
2002	3	44.1609	20.1696	0	1.38	0.754567	71.4797	0.263152	2.43369e-215	13.6482	307.967	2002	3	3.09989
2002	4	77.5531	15.0611	0	1.3587	0.610936	73.3631	0.282029	1.3639e-220	19.2175	139.583	2002	4	2.99823
2002	5	115.895	33.2038	0	1.28842	0.497503	78.1525	0.262444	5.05299e-236	21.3644	549.492	2002	5	3.94409
2002	6	43.3219	10.5276	0	1.16274	0.45	77.7054	0.267733	2.07234e-234	8.94397	50.8736	2002	6	0.5401
2002	7	80.7413	15.3325	0	0.983686	0.512937	77.7821	0.259122	3.50788e-234	8.66945	121.585	2002	7	0.781643
2002	8	112.707	30.2558	0	0.769074	0.724747	77.7992	0.24701	1.13663e-234	6.1525	664.443	2002	8	2.65656
2002	9	72.4352	14.6517	0	0.560994	1.0778	76.8392	0.247584	8.53149e-231	3.32438	232.375	2002	9	0.9871
2002	10	168.081	41.1684	0	0.430638	1.44455	74.4122	0.242341	1.87863e-223	3.01437	2449.27	2002	10	11.5644
2002	11	289.82	33.7633	0	0.467157	1.51716	72.1252	0.243714	1.46113e-216	3.75924	1730.5	2002	11	9.68637
2002	12	156.503	31.0561	0	0.7288	1.00131	69.805	0.247004	1.35619e-209	6.30499	966.751	2002	12	6.66243
2003	1	89.7186	34.5427	0	1.31576	1.04496	70.0356	0.25952	1.40715e-211	19.2645	1247.85	2003	1	11.0793
2003	2	16.1383	6.45268	0	1.36222	0.90411	69.2347	0.271739	7.91256e-209	6.64788	38.6445	2003	2	0.627824
2003	3	19.0748	10.9707	0	1.38	0.754567	70.0388	0.262946	1.57236e-210	7.64746	91.8162	2003	3	1.04191
2003	4	95.0882	28.6393	0	1.3587	0.610936	72.7746	0.266649	6.23509e-220	22.0717	502.096	2003	4	5.74229
2003	5	16.5578	7.91969	0	1.28842	0.497503	77.4559	0.264524	1.91313e-233	6.09948	32.2041	2003	5	0.288002
2003	6	49.4466	22.7888	0	1.16274	0.45	77.7809	0.254649	1.82346e-235	9.65868	234.699	2003	6	1.28069
2003	7	17.5646	4.35378	0	0.983686	0.512937	76.7362	0.267346	3.79722e-232	4.09418	10.7229	2003	7	0.12122
2003	8	19.5782	6.45268	0	0.769074	0.724747	75.3606	0.255194	1.00443e-227	3.13859	31.1763	2003	8	0.190178
2003	9	26.458	8.39365	0	0.560994	1.0778	75.2059	0.249585	1.79404e-225	2.50624	76.9347	2003	9	0.381372
2003	10	201.306	62.9002	0	0.430638	1.44455	75.0776	0.241498	2.2356e-225	3.13375	5716.25	2003	10	25.6208
2003	11	191.238	38.487	0	0.467157	1.51716	71.3415	0.2429	8.55697e-214	3.41135	2248.29	2003	11	13.2107
2003	12	188	49	0	0.7288	1.00131	70.217	0.244709	3.82634e-211	6.74068	2405.15	2003	12	15.6138
2004	1	111.7	23.5235	0	1.31576	1.04496	69.5639	0.272266	1.13939e-208	22.2521	579.234	2004	1	7.97253
2004	2	191.238	40.422	0	1.36222	0.90411	68.9246	0.270795	3.80678e-207	35.8097	1478.26	2004	2	21.307
2004	3	100.122	25.9336	0	1.38	0.754567	70.4306	0.271718	2.35267e-212	24.0086	508.484	2004	3	7.56138
2004	4	59.9341	10.9707	0	1.3587	0.610936	72.7677	0.287024	7.66879e-219	16.1309	74.5295	2004	4	2.09251
2004	5	117.573	30.3704	0	1.28842	0.497503	77.4464	0.264649	4.25053e-233	21.5631	459.878	2004	5	3.84192
2004	6	77.637	33.8749	0	1.16274	0.45	78.4333	0.252984	4.23549e-237	12.5553	517.378	2004	6	2.50157
2004	7	31.492	8.07843	0	0.983686	0.512937	77.3803	0.261611	3.78692e-234	5.45606	34.4748	2004	7	0.265035
2004	8	20.9206	5.60204	0	0.769074	0.724747	76.9809	0.257583	8.2236e-231	3.21966	23.7447	2004	8	0.142485
2004	9	147.274	82.0904	0	0.560994	1.0778	75.8035	0.24149	7.28477e-228	4.05652	7264.12	2004	9	30.9614
2004	10	223.12	31.0561	0	0.430638	1.44455	73.8052	0.243408	2.09169e-221	3.20394	1394.24	2004	10	6.92407
2004	11	103.814	43.8078	0	0.467157	1.51716	72.1703	0.242136	1.55843e-217	2.9577	2912.62	2004	11	16.064
2004	12	66.8978	11.2636	0	0.7288	1.00131	69.8222	0.253607	4.45665e-210	4.62573	128.036	2004	12	1.01437
2005	1	31.3242	21.0514	0	1.31576	1.04496	68.9825	0.255772	3.87892e-208	9.64065	464.087	2005	1	4.04434
2005	2	31.9954	8.23641	0	1.36222	0.90411	68.9949	0.280381	9.41708e-208	10.5957	62.3334	2005	2	1.38848
2005	3	44.916	16.2735	0	1.38	0.754567	68.9841	0.268549	3.76633e-207	13.8088	200.83	2005	3	2.98428
2005	4	144.925	34.8755	0	1.3587	0.610936	73.2234	0.269232	7.75892e-221	29.3879	744.082	2005	4	9.13128
2005	5	47.7686	13.5459	0	1.28842	0.497503	77.6361	0.269599	3.89465e-235	12.0703	92.2879	2005	5	0.993813
2005	6	11.6916	3.79213	0	1.16274	0.45	77.7646	0.271037	1.6982e-234	4.17665	7.47113	2005	6	0.103666
2005	7	82.5032	18.3767	0	0.983686	0.512937	77.5124	0.256311	1.30343e-233	8.76198	174.22	2005	7	1.00515
2005	8	75.12	22.1722	0	0.769074	0.724747	76.7801	0.248128	1.57549e-230	5.26378	357.29	2005	8	1.57109
2005	9	96	56	0	0.560994	1.0778	76.5257	0.242027	3.48799e-231	3.59767	3380.98	2005	9	13.752
2005	10	36.2743	7.84003	0	0.430638	1.44455	72.6099	0.248789	1.22645e-217	2.16676	89.7906	2005	10	0.517653
2005	11	186	51	0	0.467157	1.51716	71.1931	0.242105	1.51534e-213	3.38929	3947.14	2005	11	23.3058
2005	12	191.405	38.487	0	0.7288	1.00131	66.597	0.246084	2.85647e-200	6.78492	1484.19	2005	12	12.6322
2006	1	70.086	20.4225	0	1.31576	1.04496	67.7146	0.267336	6.72682e-204	16.3757	436.83	2006	1	5.84664
2006	2	80.993	12.702	0	1.36222	0.90411	67.9398	0.290561	9.7202e-204	19.9462	146.869	2006	2	4.83314
2006	3	130.662	44.0172	0	1.38	0.754567	69.7022	0.263016	3.24464e-210	28.8498	1462.99	2006	3	16.2952
2006	4	47.6847	10.3044	0	1.3587	0.610936	73.1276	0.282866	1.38667e-220	13.8103	65.8691	2006	4	1.54146
2006	5	46.4262	12.702	0	1.28842	0.497503	77.7887	0.270808	9.22738e-236	11.8507	81.2669	2006	5	0.920116
2006	6	10.1814	1.95136	0	1.16274	0.45	78.1163	0.285651	2.19253e-236	3.85396	2.71352	2006	6	0.0751567
2006	7	19.4104	5.60204	0	0.983686	0.512937	76.6599	0.263386	8.36229e-232	4.30042	17.0974	2006	7	0.155472
2006	8	33.0022	6.28485	0	0.769074	0.724747	77.1141	0.258973	8.48356e-232	3.83651	29.627	2006	8	0.18451
2006	9	145.764	40.6356	0	0.560994	1.0778	76.8062	0.243303	4.84429e-231	4.04481	1780.72	2006	9	7.17774
2006	10	105.324	27.3534	0	0.430638	1.44455	75.4963	0.243265	5.99986e-227	2.72577	1081.82	2006	10	4.76764
2006	11	148.449	27.0002	0	0.467157	1.51716	72.9385	0.243964	5.59105e-219	3.21539	1107.03	2006	11	5.86644
2006	12	128.984	33.3159	0	0.7288	1.00131	70.4041	0.246062	3.13113e-211	5.87597	1112.4	2006	12	7.25239
2007	1	58.6756	43.4	0	1.31576	1.04496	70.4035	0.251826	1.3921e-210	14.569	1969.24	2007	1	14.118
2007	2	60.4375	90	0	1.36222	0.90411	70.8214	0.246371	2.54855e-213	16.3405	7324.29	2007	2	46.6788
2007	3	21.424	17	0	1.38	0.754567	71.8656	0.256602	8.43043e-217	8.28555	219.07	2007	3	1.71278
2007	4	8.4195	13.2	0	1.3587	0.610936	74.352	0.250779	5.7428e-224	4.25198	107.45	2007	4	0.613645
2007	5	27.1292	22.8	0	1.28842	0.497503	78.1789	0.252703	1.00753e-235	8.38365	259.622	2007	5	1.24321
2007	6	50	20.2	0	1.16274	0.45	78.1412	0.256539	8.50692e-237	9.72138	184.618	2007	6	1.07063
2007	7	13.1179	1.6	0	0.983686	0.512937	77.622	0.287567	2.95434e-234	3.54661	2.31312	2007	7	0.0663975
2007	8	17.5646	16.6	0	0.769074	0.724747	76.0448	0.246055	8.91763e-230	3.0103	200.711	2007	8	0.893717
2007	9	29.0589	8.62818	0	0.560994	1.0778	75.2402	0.249601	5.25046e-227	2.57304	81.2375	2007	9	0.401706
2007	10	25.619	11.6996	0	0.430638	1.44455	74.1597	0.245582	2.22675e-222	2.01044	198.73	2007	10	0.983863
2007	11	143.666	49.3823	0	0.467157	1.51716	70.5858	0.242036	7.79988e-214	3.19089	3700.77	2007	11	22.7899
2007	12	12.6145	2.59916	0	0.7288	1.00131	69.3956	0.265083	3.55463e-208	2.51859	7.76449	2007	12	0.103134
2008	1	167.074	41.9115	0	1.31576	1.04496	69.2776	0.264244	1.3412e-208	29.0004	1836.55	2008	1	19.674
2008	2	55.3196	15.0611	0	1.36222	0.90411	69.3469	0.273991	7.67981e-209	15.3848	206.086	2008	2	3.35708
2008	3	76.9658	14.2395	0	1.38	0.754567	71.5356	0.285919	1.45805e-214	20.0238	153.999	2008	3	3.76703
2008	4	232.2	53.4	0	1.3587	0.610936	73.6815	0.26663	5.60224e-222	40.4803	1743.12	2008	4	18.4213
2008	5	106	16.8	0	1.28842	0.497503	77.2114	0.279913	4.72677e-232	20.1707	141.415	2008	5	2.4489
2008	6	184	49.2	0	1.16274	0.45	78.3436	0.254902	1.57192e-236	20.7345	1090.29	2008	6	5.7123
2008	7	35.2	14.2	0	0.983686	0.512937	77.7316	0.253678	1.15939e-235	5.7631	104.429	2008	7	0.537247
2008	8	8	3	0	0.769074	0.724747	76.8712	0.260023	7.1087e-232	2.2247	7.52272	2008	8	0.0529964
2008	9	24	15.8	0	0.560994	1.0778	75.6778	0.245093	1.70848e-228	2.43863	270.062	2008	9	1.2018
2008	10	30.6	9.4	0	0.430638	1.44455	73.6253	0.247158	1.4686e-220	2.08883	128.64	2008	10	0.674234
2008	11	307.6	61.6	0	0.467157	1.51716	69.8339	0.241944	6.29747e-209	3.81188	5757.97	2008	11	37.3519
2008	12	329.2	68	0	0.7288	1.00131	68.3934	0.24415	2.84605e-204	8.26728	4631.08	2008	12	33.9412
2009	1	336.4	115.2	0	1.31576	1.04496	67.5268	0.254269	2.83784e-202	45.9582	13868.7	2009	1	127.722
2009	2	180.8	52.6	0	1.36222	0.90411	68.6277	0.263093	1.99183e-205	34.4666	2502.46	2009	2	28.2545
2009	3	218.2	71.2	0	1.38	0.754567	69.7462	0.260486	1.00357e-209	41.097	3826.23	2009	3	38.6586
2009	4	142.8	23.6	0	1.3587	0.610936	73.5679	0.281569	5.14361e-222	29.0945	341.267	2009	4	6.88699
2009	5	29.2	12.2	0	1.28842	0.497503	77.858	0.263898	3.98437e-235	8.79048	75.0483	2009	5	0.613047
2009	6	44.6	10.4	0	1.16274	0.45	77.9085	0.268498	2.02516e-234	9.09644	49.672	2009	6	0.540314
2009	7	66.8	40.4	0	0.983686	0.512937	77.2497	0.246785	2.96849e-232	7.89775	838.195	2009	7	3.53693
2009	8	70.2	46.6	0	0.769074	0.724747	76.1312	0.243699	4.2296e-229	5.12844	1574.83	2009	8	6.71545
2009	9	100.2	28.6	0	0.560994	1.0778	75.3433	0.244269	9.04978e-226	3.64114	882.597	2009	9	3.97972
2009	10	115.2	72.8	0	0.430638	1.44455	75.0349	0.24107	4.52635e-225	2.77888	7656.87	2009	10	34.3361
2009	11	213.2	47.4	0	0.467157	1.51716	72.9149	0.242372	1.0609e-217	3.49908	3409.7	2009	11	17.8783
2009	12	548.6	135.4	1	0.7288	1.00131	70.8874	0.298744	7.72774e-213	233.245	18358.2	2009	12	540.021
2010	1	142.6	36	0	1.31576	1.04496	69.4269	0.265308	5.28913e-208	26.1305	1355.27	2010	1	14.8791
2010	2	229.2	55.2	0	1.36222	0.90411	67.9884	0.265818	1.4774e-204	40.5101	2755.86	2010	2	35.5692
2010	3	67.4	18.8	0	1.38	0.754567	69.2768	0.272794	1.58113e-208	18.2715	267.694	2010	3	4.56322
2010	4	70.2	18.8	0	1.3587	0.610936	72.4389	0.272255	2.05063e-217	17.96	216.929	2010	4	3.27341
2010	5	275.2	50.6	0	1.28842	0.497503	78.0223	0.265885	1.1146e-234	37.2944	1274.79	2010	5	10.6856
2010	6	107.8	41.4	0	1.16274	0.45	77.82	0.252925	7.02366e-235	15.195	772.282	2010	6	3.87987
2010	7	42.6	15	0	0.983686	0.512937	77.4062	0.254274	6.71629e-233	6.33014	116.411	2010	7	0.626319
2010	8	84.2	37.4	0	0.769074	0.724747	77.4574	0.245022	1.78787e-232	5.49989	1014.75	2010	8	4.016
2010	9	227.6	63	0	0.560994	1.0778	76.9238	0.242346	1.43719e-230	4.58332	4278.79	2010	9	16.9661
2010	10	196.4	73	0	0.430638	1.44455	74.5652	0.241238	1.24936e-222	3.11714	7698.99	2010	10	35.7131
2010	11	514.4	153.8	1	0.467157	1.51716	70.5608	0.262626	4.91737e-211	97.4881	35888.6	2010	11	303.012
2010	12	465	76.4	0	0.7288	1.00131	69.6401	0.244199	1.01472e-208	9.37606	5845.63	2010	12	39.2813
2011	1	132.4	53.6	0	1.31576	1.04496	68.628	0.25644	3.42358e-206	24.8853	3003.13	2011	1	27.032
2011	2	101.4	26	0	1.36222	0.90411	68.2517	0.270672	9.30282e-205	23.2451	612.178	2011	2	9.32016
2011	3	183.4	39.2	0	1.38	0.754567	69.8772	0.272247	8.72672e-211	36.454	1160.5	2011	3	18.0707
2011	4	18	12	0	1.3587	0.610936	73.5394	0.259735	3.7682e-221	7.12471	88.9748	2011	4	0.748902
2011	5	60.6	34	0	1.28842	0.497503	77.5633	0.254504	5.93385e-233	14.0697	576.113	2011	5	3.06711
2011	6	145.8	62.4	0	1.16274	0.45	77.9152	0.250276	1.3034e-234	18.1109	1753.19	2011	6	7.9121
2011	7	117.6	30.2	0	0.983686	0.512937	77.7086	0.252051	3.99083e-235	10.4307	468.819	2011	7	2.24373
2011	8	17.8	6.4	0	0.769074	0.724747	76.0221	0.254752	1.6403e-227	3.02575	30.6856	2011	8	0.176018
2011	9	274.6	128.2	1	0.560994	1.0778	75.2417	0.262269	5.62535e-225	80.0569	17714.9	2011	9	115.886
2011	10	161	127.6	0	0.430638	1.44455	74.7033	0.240525	2.23011e-224	2.98656	23520.8	2011	10	107.641
2011	11	93.2	33	0	0.467157	1.51716	70.3512	0.242842	1.87788e-210	2.88412	1653.19	2011	11	10.4072
2011	12	262.4	72	0	0.7288	1.00131	69.3005	0.243569	7.81955e-208	7.61151	5191.81	2011	12	35.4986
2012	1	61.2	45.6	0	1.31576	1.04496	69.1072	0.251581	1.44083e-207	14.9784	2173.85	2012	1	16.9781
2012	2	35.4	30.4	0	1.36222	0.90411	68.051	0.253038	1.29291e-204	11.3512	836.542	2012	2	7.40162
2012	3	40.2	23.6	0	1.38	0.754567	70.1196	0.258736	3.49207e-210	12.7913	421.264	2012	3	3.9671
2012	4	237.4	58.8	0	1.3587	0.610936	74.2499	0.264642	4.99689e-223	41.094	2113.28	2012	4	19.7541
2012	5	136.2	46.6	0	1.28842	0.497503	76.9935	0.257952	6.20347e-231	23.7059	1081.36	2012	5	6.86818
2012	6	108.4	89.4	0	1.16274	0.45	78.0493	0.245965	5.46143e-237	15.2441	3597.56	2012	6	14.1758
2012	7	3.2	1.6	0	0.983686	0.512937	76.6671	0.264444	3.3236e-230	1.77196	2.31312	2012	7	0.0239038
2012	8	79	65	0	0.769074	0.724747	75.8529	0.24271	7.96939e-228	5.36671	3063.06	2012	8	13.1692
2012	9	171.8	48	0	0.560994	1.0778	75.9855	0.242902	3.75944e-227	4.23563	2484.25	2012	9	10.5675
2012	10	268.8	140.8	1	0.430638	1.44455	74.7053	0.253911	2.46676e-223	54.6785	28638.6	2012	10	152.722
2012	11	401.2	111.4	1	0.467157	1.51716	72.7882	0.265886	7.15846e-218	81.2398	18828.9	2012	11	147.043
2012	12	147	71.4	0	0.7288	1.00131	70.61	0.242853	1.12597e-211	6.1627	5105.66	2012	12	31.6414
2013	1	190.8	52.8	0	1.31576	1.04496	68.5242	0.26116	1.24022e-205	31.6477	2914.18	2013	1	29.976
2013	2	145.6	35	0	1.36222	0.90411	69.1586	0.269472	6.05096e-207	29.7405	1108.53	2013	2	15.059
2013	3	373.8	78.6	0	1.38	0.754567	69.7017	0.266783	4.37553e-209	59.5828	4662.69	2013	3	59.1432
2013	4	211.4	47.2	0	1.3587	0.610936	72.1475	0.268153	3.27743e-216	37.9801	1362.07	2013	4	17.1059
2013	5	271.8	77.4	0	1.28842	0.497503	77.4668	0.257018	9.27425e-234	36.9969	2981.42	2013	5	17.5251
2013	6	31.6	16	0	1.16274	0.45	77.3819	0.255799	1.15974e-232	7.44511	116.2	2013	6	0.692247
2013	7	73.8	49	0	0.983686	0.512937	76.9149	0.245864	1.8267e-231	8.2945	1232.56	2013	7	5.21268
2013	8	63.6	35.2	0	0.769074	0.724747	76.4143	0.244767	1.45442e-229	4.93738	898.991	2013	8	3.81343
2013	9	111.6	46.8	0	0.560994	1.0778	75.7358	0.242605	1.0714e-226	3.75287	2361.64	2013	9	10.1979
2013	10	269	98.8	1	0.430638	1.44455	75.3272	0.259739	4.76979e-226	54.7076	14101.9	2013	10	80.8421
2013	11	227.4	42.6	0	0.467157	1.51716	72.9904	0.242716	1.86934e-218	3.55218	2754.29	2013	11	14.4002
2013	12	271.2	73.8	0	0.7288	1.00131	70.5252	0.243521	5.77564e-211	7.70356	5454.6	2013	12	34.2151
2014	1	563.4	88.8	0	1.31576	1.04496	70.5617	0.265737	3.18356e-211	64.5211	8240.96	2014	1	83.7761
2014	2	353	72.2	0	1.36222	0.90411	70.8977	0.26658	2.41014e-212	54.3641	4713.98	2014	2	50.7557
2014	3	143.8	70.6	0	1.38	0.754567	71.4128	0.25553	7.3812e-215	30.8215	3762.03	2014	3	28.8326
2014	4	78.8	23.6	0	1.3587	0.610936	74.4945	0.268213	5.97844e-224	19.4268	341.267	2014	4	3.72013
2014	5	122	37	0	1.28842	0.497503	77.5453	0.260908	6.95933e-233	22.0827	682.081	2014	5	4.75747
2014	6	152.4	63.4	0	1.16274	0.45	77.5481	0.250382	2.51118e-233	18.5831	1809.8	2014	6	8.41001
2014	7	147.4	37.6	0	0.983686	0.512937	77.5394	0.250872	6.99144e-234	11.6563	726.169	2014	7	3.37257
2014	8	49.2	17.8	0	0.769074	0.724747	77.2094	0.248525	4.23038e-232	4.47325	230.629	2014	8	0.994109
2014	9	84.6	40.8	0	0.560994	1.0778	76.4962	0.242776	2.0214e-229	3.47234	1795.15	2014	9	7.36057
2014	10	158.8	61.2	0	0.430638	1.44455	73.9025	0.241454	4.80544e-221	2.97773	5411.46	2014	10	26.3273
2014	11	437.2	93.4	1	0.467157	1.51716	72.1155	0.272581	8.56133e-217	86.5258	13236.1	2014	11	128.771
2014	12	81	23	0	0.7288	1.00131	69.6985	0.247372	1.92118e-208	4.95966	530.695	2014	12	3.70873
2015	1	151.6	91.4	0	1.31576	1.04496	69.9311	0.250596	7.97833e-210	27.2041	8730.55	2015	1	63.0422
2015	2	117.2	39.6	0	1.36222	0.90411	69.9498	0.2627	2.71796e-210	25.6546	1418.79	2015	2	14.4743
2015	3	75.6	25.6	0	1.38	0.754567	70.58	0.266609	2.51012e-212	19.7779	495.513	2015	3	6.00058
2015	4	68.4	24	0	1.3587	0.610936	73.6522	0.265294	3.97793e-222	17.6458	352.899	2015	4	3.60772
2015	5	51.2	13.6	0	1.28842	0.497503	77.6032	0.270795	1.44318e-234	12.622	93.0181	2015	5	1.06086
2015	6	19.6	9.2	0	1.16274	0.45	77.7517	0.259908	3.5961e-235	5.63997	39.088	2015	6	0.283125
2015	7	10.6	8.8	0	0.983686	0.512937	76.7079	0.251744	4.73889e-231	3.19367	40.7218	2015	7	0.211895
2015	8	79.4	26	0	0.769074	0.724747	76.4628	0.247095	1.45387e-229	5.37714	490.929	2015	8	2.15998
2015	9	77.4	56.2	0	0.560994	1.0778	75.9532	0.241881	5.63992e-228	3.38678	3405.17	2015	9	14.4014
2015	10	234	47.6	0	0.430638	1.44455	74.6043	0.242158	5.48012e-225	3.23696	3274	2015	10	15.2327
2015	11	22.2	11.4	0	0.467157	1.51716	72.4182	0.245881	6.56071e-219	2.0629	198.171	2015	11	1.11087
2015	12	18	5.4	0	0.7288	1.00131	69.217	0.256159	8.75401e-208	2.86696	30.1983	2015	12	0.274809
2016	1	232	34	0	1.31576	1.04496	70.1698	0.276383	3.07216e-210	35.9917	1208.97	2016	1	18.0815
2016	2	299	56	0	1.36222	0.90411	71.34	0.270357	2.54581e-214	48.5515	2836.29	2016	2	33.7946
2016	3	83	33	0	1.38	0.754567	71.6439	0.262296	2.15461e-216	21.0942	822.724	2016	3	7.83459
2016	4	29	7	0	1.3587	0.610936	75.2959	0.283188	2.80982e-226	9.85093	30.9359	2016	4	0.661292
2016	5	191	41	0	1.28842	0.497503	78.1412	0.265153	1.54375e-235	29.4756	837.302	2016	5	6.76382
2016	6	90	20	0	1.16274	0.45	78.0569	0.26339	7.14586e-236	13.6815	181	2016	6	1.45854
2016	7	22	11	0	0.983686	0.512937	77.2958	0.25375	4.28994e-233	4.57363	63.0653	2016	7	0.338054
2016	8	51	19	0	0.769074	0.724747	77.0548	0.248114	9.2402e-232	4.53549	262.634	2016	8	1.13362
2016	9	69	35	0	0.560994	1.0778	75.1098	0.243076	1.74664e-225	3.27938	1321.31	2016	9	5.98564
2016	10	157	44	0	0.430638	1.44455	74.2416	0.242136	3.34658e-222	2.97043	2797.64	2016	10	13.3493
2016	11	189	81	0	0.467157	1.51716	71.708	0.241214	4.78463e-217	3.40198	9955.11	2016	11	56.3914
2016	12	4	4	0	0.7288	1.00131	70.1027	0.251947	4.76304e-211	1.65726	17.021	2016	12	0.130714
2017	1	42	18	0	1.31576	1.04496	68.8586	0.262119	2.20392e-206	11.6923	339.567	2017	1	3.57471
2017	2	237	48	0	1.36222	0.90411	69.3372	0.270151	6.61407e-208	41.4441	2084.07	2017	2	28.4392
2017	3	114	49	0	1.38	0.754567	71.5384	0.258921	4.88559e-215	26.2582	1812.72	2017	3	15.3782
2017	4	52	32	0	1.3587	0.610936	75.292	0.256012	2.0277e-226	14.6475	626.599	2017	4	3.93041
2017	5	114	35	0	1.28842	0.497503	77.8219	0.261122	7.26344e-235	21.1386	610.441	2017	5	4.22113
2017	6	47	14	0	1.16274	0.45	77.5896	0.262465	5.2012e-234	9.37789	89.2	2017	6	0.722529
2017	7	37	20	0	0.983686	0.512937	77.2222	0.250114	1.03334e-233	5.90621	206.175	2017	7	0.961358
2017	8	8	7	0	0.769074	0.724747	75.5762	0.249999	4.14399e-227	2.2247	36.5126	2017	8	0.185461
2017	9	171	41	0	0.560994	1.0778	75.3794	0.243436	4.40952e-227	4.23009	1812.78	2017	9	8.08435
2017	10	22	18	0	0.430638	1.44455	73.8504	0.243499	1.04584e-221	1.94558	469.033	2017	10	2.32447
2017	11	138	36	0	0.467157	1.51716	68.2041	0.242864	3.60949e-204	3.16103	1967.24	2017	11	14.3948
2017	12	288	54	0	0.7288	1.00131	67.2905	0.245019	1.17692e-202	7.87414	2920.83	2017	12	23.3553
2018	1	70	14	0	1.31576	1.04496	68.6394	0.278492	1.53105e-205	16.3625	205.812	2018	1	3.8346
2018	2	140	61	0	1.36222	0.90411	67.8021	0.256844	4.01208e-203	28.9566	3365.19	2018	2	33.2891
2018	3	295	54	0	1.38	0.754567	69.7292	0.2727	3.051e-209	50.6031	2201.32	2018	3	34.9858
2018	4	150	44	0	1.3587	0.610936	73.6761	0.263988	7.52277e-222	30.0832	1183.77	2018	4	11.2695
2018	5	139	19	0	1.28842	0.497503	77.6268	0.282176	2.03859e-234	24.0187	180.598	2018	5	3.31304
2018	6	49	10	0	1.16274	0.45	78.1597	0.271102	6.77444e-236	9.60787	46	2018	6	0.559906
2018	7	59	14	0	0.983686	0.512937	77.2477	0.257856	1.09592e-232	7.42986	101.536	2018	7	0.643285
2018	8	57	27	0	0.769074	0.724747	76.7294	0.245981	4.97033e-231	4.73368	529.341	2018	8	2.24001
2018	9	37	26	0	0.560994	1.0778	75.2211	0.243484	1.56045e-225	2.75344	729.593	2018	9	3.2923
2018	10	166	62	0	0.430638	1.44455	72.5586	0.241448	1.81521e-217	3.00629	5553.84	2018	10	29.6843
2018	11	140	52	0	0.467157	1.51716	70.7301	0.241904	1.05723e-212	3.17168	4103.41	2018	11	24.9943
2018	12	65	20	0	0.7288	1.00131	68.8747	0.24779	2.86179e-207	4.57747	401.526	2018	12	2.99422
2019	1	45	19	0	1.31576	1.04496	68.3202	0.261991	2.30273e-204	12.2352	378.23	2019	1	4.11259
2019	2	152	78	0	1.36222	0.90411	68.5248	0.253986	2.2048e-206	30.6248	5501.61	2019	2	47.9394
2019	3	43	15	0	1.38	0.754567	71.0225	0.269864	6.42655e-213	13.3996	170.778	2019	3	2.32659
2019	4	208	60	0	1.3587	0.610936	73.6078	0.262133	3.19225e-221	37.564	2200.37	2019	4	19.4405
2019	5	211	36	0	1.28842	0.497503	77.1892	0.270275	1.41611e-233	31.4285	645.763	2019	5	7.05602
2019	6	9	7	0	1.16274	0.45	77.5384	0.256175	3.95061e-234	3.58729	23.05	2019	6	0.143506
2019	7	36	13	0	0.983686	0.512937	77.0096	0.255017	2.08051e-233	5.82715	87.6863	2019	7	0.502044
2019	8	10	3	0	0.769074	0.724747	76.3228	0.261788	1.06427e-229	2.42403	7.52272	2019	8	0.059563
2019	9	46	29	0	0.560994	1.0778	75.7011	0.243318	1.50736e-227	2.92684	907.43	2019	9	3.95309
2019	10	131	32	0	0.430638	1.44455	74.755	0.242907	9.7573e-224	2.85686	1480.22	2019	10	6.85149
2019	11	432	83	1	0.467157	1.51716	70.7301	0.276137	3.11454e-211	85.7697	10452.7	2019	11	123.526
2019	12	231	111	1	0.7288	1.00131	68.9296	0.274948	5.65352e-207	110.435	12338.2	2019	12	192.197
2020	1	76	33	0	1.31576	1.04496	68.802	0.258309	8.73434e-207	17.2721	1138.96	2020	1	10.673
2020	2	93	24	0	1.36222	0.90411	69.0014	0.271211	1.00808e-206	21.9155	521.767	2020	2	7.70446
2020	3	171	59	0	1.38	0.754567	71.436	0.26083	4.50481e-215	34.735	2627.65	2020	3	23.9088
2020	4	34	21	0	1.3587	0.610936	73.956	0.257983	2.29866e-222	10.9751	270.423	2020	4	2.02093
2020	5	103	35	0	1.28842	0.497503	77.4468	0.259805	1.6385e-232	19.801	610.441	2020	5	4.08825
2020	6	177	69	0	1.16274	0.45	77.7873	0.25042	1.13403e-234	20.2722	2143.45	2020	6	9.80409
2020	7	27	19	0	0.983686	0.512937	77.2718	0.249076	9.36845e-232	5.05832	186.17	2020	7	0.838082
2020	8	115	91	0	0.769074	0.724747	76.6024	0.242188	3.2049e-231	6.20033	6002.63	2020	8	24.3632
2020	9	42	12	0	0.560994	1.0778	75.9964	0.247845	7.19968e-228	2.8531	156.203	2020	9	0.707659
2020	10	298	63	0	0.430638	1.44455	75.0742	0.241658	5.62766e-226	3.40993	5734.41	2020	10	25.7334
2020	11	55	19	0	0.467157	1.51716	71.151	0.244436	7.97715e-213	2.54983	548.696	2020	11	3.30984
2020	12	365	77	0	0.7288	1.00131	69.396	0.243785	1.88338e-211	8.5842	5937.79	2020	12	40.4144
																																		190.8	563.4	151.6	232
																																		145.6	353	117.2	299
																																		373.8	143.8	75.6	83
																																		211.4	78.8	68.4	29
																																		271.8	122	51.2	191
																																		31.6	152.4	19.6	90
																																		73.8	147.4	10.6	22
																																		63.6	49.2	79.4	51
																																		111.6	84.6	77.4	69
																																		269	158.8	234	157
																																		227.4	437.2	22.2	189
																																		271.2	81	18	4

## Sheet: Net erosion Annual Recon
Year	Annual net erosion (Mg km-2)
1950	533
1951	213
1952	349
1953	281
1954	586
1955	335
1956	167
1957	365
1958	638
1959	359
1960	411
1961	333
1962	198
1963	640
1964	377
1965	395
1966	284
1967	358
1968	567
1969	214
1970	393
1971	156
1972	412
1973	151
1974	214
1975	222
1976	239
1977	513
1978	228
1979	285
1980	341
1981	140
1982	325
1983	180
1984	163
1985	153
1986	150
1987	287
1988	159
1989	394
1990	143
1991	447
1992	402
1993	598
1994	387
1995	277
1996	167
1997	729
1998	382
1999	276
2000	131
2001	97
2002	55
2003	75
2004	101
2005	71
2006	55
2007	91
2008	127
2009	809
2010	472
2011	338
2012	424
2013	288
2014	351
2015	122
2016	146
2017	106
2018	151
2019	408
2020	154

## Sheet: NDVI-VCP
NDVI	J	F	M	A	M	J	J	A	S	O	N	D							VCP	J	F	M	A	M	J	J	A	S	O	N	D
1982	0.294206	0.259037	0.334825	0.448965	0.606481	0.607048	0.539679	0.573194	0.495992	0.380748	0.38822	0.333995							1982	0.674395	0.664653	0.685646	0.717263	0.760895	0.761052	0.742391	0.751675	0.73029	0.698367	0.700437	0.685417
1983	0.298898	0.291141	0.326217	0.428813	0.59893	0.577448	0.560118	0.537551	0.558601	0.446514	0.290351	0.31645							1983	0.675695	0.673546	0.683262	0.711681	0.758804	0.752853	0.748053	0.741802	0.747633	0.716584	0.673327	0.680557
1984	0.265665	0.23336	0.260326	0.395843	0.614641	0.599034	0.58863	0.557758	0.577599	0.419811	0.413	0.348							1984	0.666489	0.657541	0.66501	0.702549	0.763156	0.758832	0.75595	0.747399	0.752895	0.709188	0.707301	0.689296
1985	0.326	0.282486	0.365778	0.470854	0.583766	0.62495	0.583371	0.580034	0.533491	0.434219	0.373911	0.297795							1985	0.683202	0.671148	0.69422	0.723327	0.754603	0.766011	0.754494	0.75357	0.740677	0.713179	0.696473	0.675389
1986	0.262957	0.33	0.333008	0.444816	0.590253	0.616519	0.588868	0.583219	0.565385	0.475278	0.374142	0.319157							1986	0.665739	0.68431	0.685143	0.716114	0.7564	0.763676	0.756016	0.754452	0.749512	0.724552	0.696537	0.681307
1987	0.293914	0.33	0.242807	0.434888	0.620165	0.640939	0.601414	0.58124	0.571414	0.47219	0.419801	0.330002							1987	0.674314	0.68431	0.660157	0.713364	0.764686	0.77044	0.759492	0.753904	0.751182	0.723697	0.709185	0.684311
1988	0.330888	0.336678	0.392223	0.456838	0.627566	0.647929	0.615684	0.553001	0.491849	0.247322	0.199551	0.133751							1988	0.684556	0.68616	0.701546	0.719444	0.766736	0.772376	0.763444	0.746081	0.729142	0.661408	0.648176	0.629949
1989	0.192927	0.24205	0.358284	0.473044	0.583367	0.599274	0.571642	0.575854	0.560082	0.494564	0.386063	0.31864							1989	0.646341	0.659948	0.692145	0.723933	0.754493	0.758899	0.751245	0.752411	0.748043	0.729894	0.699839	0.681163
1990	0.306043	0.319464	0.357871	0.490305	0.592809	0.62396	0.594505	0.564108	0.534366	0.50863	0.419779	0.301231							1990	0.677674	0.681392	0.69203	0.728714	0.757108	0.765737	0.757578	0.749158	0.740919	0.733791	0.709179	0.676341
1991	0.316532	0.273666	0.337769	0.447178	0.562373	0.621041	0.588271	0.554123	0.500962	0.476215	0.380256	0.343152							1991	0.680579	0.668706	0.686462	0.716768	0.748677	0.764928	0.755851	0.746392	0.731666	0.724812	0.698231	0.687953
1992	0.273149	0.279633	0.338397	0.443411	0.569952	0.605896	0.595835	0.558882	0.560202	0.403931	0.376668	0.388162							1992	0.668562	0.670358	0.686636	0.715725	0.750777	0.760733	0.757946	0.74771	0.748076	0.704789	0.697237	0.700421
1993	0.271563	0.262417	0.296026	0.386952	0.619583	0.598171	0.600776	0.535942	0.550445	0.376093	0.458328	0.348							1993	0.668123	0.66559	0.674899	0.700086	0.764525	0.758594	0.759315	0.741356	0.745373	0.697078	0.719857	0.689296
1994	0.343676	0.280529	0.326358	0.481735	0.569384	0.621474	0.542885	0.550522	0.566314	0.498	0.413	0.348							1994	0.688098	0.670607	0.683301	0.726341	0.750619	0.765048	0.743279	0.745394	0.749769	0.730846	0.707301	0.689296
1995	0.350562	0.357017	0.386344	0.45634	0.589874	0.649631	0.619891	0.620675	0.598922	0.52079	0.445578	0.328001							1995	0.690006	0.691794	0.699917	0.719306	0.756295	0.772848	0.76461	0.764827	0.758801	0.737159	0.716325	0.683756
1996	0.331791	0.31257	0.356541	0.455756	0.646589	0.646006	0.61858	0.608215	0.613517	0.524386	0.421944	0.383861							1996	0.684806	0.679482	0.691662	0.719144	0.772005	0.771844	0.764247	0.761375	0.762844	0.738155	0.709779	0.69923
1997	0.30743	0.338376	0.412532	0.509307	0.630079	0.638575	0.651327	0.611635	0.566136	0.488966	0.358734	0.312541							1997	0.678058	0.68663	0.707171	0.733978	0.767432	0.769785	0.773318	0.762323	0.74972	0.728344	0.692269	0.679474
1998	0.308754	0.330184	0.393235	0.479094	0.61794	0.654292	0.618902	0.583218	0.581245	0.549082	0.378611	0.316747							1998	0.678425	0.684361	0.701826	0.725609	0.764069	0.774139	0.764336	0.754451	0.753905	0.744996	0.697775	0.680639
1999	0.310999	0.355481	0.387719	0.486376	0.622018	0.646177	0.630706	0.593807	0.592058	0.542227	0.373544	0.357999							1999	0.679047	0.691368	0.700298	0.727626	0.765199	0.771891	0.767606	0.757384	0.7569	0.743097	0.696372	0.692066
2000	0.234345	0.318315	0.380749	0.471045	0.621682	0.638417	0.629171	0.566195	0.543237	0.392028	0.427475	0.413946							2000	0.657813	0.681073	0.698367	0.723379	0.765106	0.769742	0.76718	0.749736	0.743377	0.701492	0.711311	0.707563
2001	0.371677	0.399649	0.451416	0.521388	0.666407	0.677172	0.665512	0.62441	0.627509	0.534694	0.492459	0.401917							2001	0.695855	0.703603	0.717942	0.737324	0.777495	0.780477	0.777247	0.765862	0.76672	0.74101	0.729311	0.704231
2002	0.357842	0.360345	0.440061	0.508055	0.680958	0.664814	0.667586	0.668202	0.633544	0.545929	0.463366	0.379603							2002	0.692022	0.692716	0.714797	0.733631	0.781525	0.777054	0.777821	0.777992	0.768392	0.744122	0.721252	0.69805
2003	0.387928	0.359013	0.388043	0.486809	0.655808	0.66754	0.629828	0.580167	0.574581	0.569951	0.435073	0.394477							2003	0.700356	0.692347	0.700388	0.727746	0.774559	0.777809	0.767362	0.753606	0.752059	0.750776	0.713415	0.70217
2004	0.3709	0.347818	0.402188	0.486559	0.655467	0.691095	0.653079	0.638662	0.596154	0.524016	0.464991	0.380225							2004	0.695639	0.689246	0.704306	0.727677	0.774464	0.784333	0.773803	0.769809	0.758035	0.738052	0.721703	0.698222
2005	0.349911	0.350356	0.349967	0.503011	0.662313	0.666952	0.65785	0.631412	0.622229	0.480863	0.429714	0.263791							2005	0.689825	0.689949	0.689841	0.732234	0.776361	0.777646	0.775124	0.767801	0.765257	0.726099	0.711931	0.66597
2006	0.304135	0.312266	0.375892	0.499551	0.667823	0.67965	0.627073	0.64347	0.632354	0.585064	0.492724	0.401232							2006	0.677146	0.679398	0.697022	0.731276	0.777887	0.781163	0.766599	0.771141	0.768062	0.754963	0.729385	0.704041
2007	0.401211	0.416295	0.453993	0.543755	0.681909	0.680547	0.661805	0.604868	0.575819	0.536811	0.407789	0.364822							2007	0.704035	0.708214	0.718656	0.74352	0.781789	0.781412	0.77622	0.760448	0.752402	0.741597	0.705858	0.693956
2008	0.360562	0.363065	0.442078	0.51955	0.646984	0.687856	0.66576	0.6347	0.591616	0.51752	0.380647	0.328644							2008	0.692776	0.693469	0.715356	0.736815	0.772114	0.783436	0.777316	0.768712	0.756778	0.736253	0.698339	0.683934
2009	0.297357	0.3371	0.37748	0.515449	0.670323	0.672149	0.648365	0.607984	0.57954	0.568409	0.491872	0.418677							2009	0.675268	0.686277	0.697462	0.735679	0.77858	0.779085	0.772497	0.761312	0.753433	0.750349	0.729149	0.708874
2010	0.365953	0.314021	0.360536	0.47469	0.676258	0.668955	0.654016	0.655864	0.636599	0.551452	0.406887	0.373648							2010	0.694269	0.679884	0.692768	0.724389	0.780223	0.7782	0.774062	0.774574	0.769238	0.745652	0.705608	0.696401
2011	0.337111	0.323526	0.382209	0.514419	0.659687	0.672388	0.66493	0.604046	0.575874	0.556438	0.39932	0.36139							2011	0.68628	0.682517	0.698772	0.735394	0.775633	0.779152	0.777086	0.760221	0.752417	0.747033	0.703512	0.693005
2012	0.354412	0.316281	0.390961	0.540067	0.639116	0.67723	0.627334	0.59794	0.602727	0.556508	0.487299	0.408663							2012	0.691072	0.68051	0.701196	0.742499	0.769935	0.780493	0.766671	0.758529	0.759855	0.747053	0.727882	0.7061
2013	0.333363	0.356265	0.375872	0.46417	0.656202	0.653139	0.636277	0.618206	0.59371	0.578959	0.494598	0.405602							2013	0.685242	0.691586	0.697017	0.721475	0.774668	0.773819	0.769149	0.764143	0.757358	0.753272	0.729904	0.705252
2014	0.406921	0.419051	0.437645	0.548898	0.659034	0.659136	0.658824	0.64691	0.621161	0.527528	0.463014	0.375758							2014	0.705617	0.708977	0.714128	0.744945	0.775453	0.775481	0.775394	0.772094	0.764962	0.739025	0.721155	0.696985
2015	0.384156	0.384831	0.407583	0.51849	0.661127	0.666488	0.628804	0.619955	0.60156	0.552862	0.473941	0.358375							2015	0.699311	0.699498	0.7058	0.736522	0.776032	0.777517	0.767079	0.764628	0.759532	0.746043	0.724182	0.69217
2016	0.392772	0.435019	0.445988	0.57783	0.680549	0.677504	0.650031	0.641329	0.571112	0.539767	0.448305	0.390352							2016	0.701698	0.7134	0.716439	0.752959	0.781412	0.780569	0.772958	0.770548	0.751098	0.742416	0.71708	0.701027
2017	0.345438	0.362715	0.442181	0.57769	0.669023	0.660636	0.647373	0.587949	0.580845	0.525646	0.321807	0.288826							2017	0.688586	0.693372	0.715384	0.75292	0.778219	0.775896	0.772222	0.755762	0.753794	0.738504	0.682041	0.672905
2018	0.337524	0.307295	0.376866	0.519354	0.661977	0.681217	0.648292	0.629582	0.575131	0.479011	0.413	0.346018							2018	0.686394	0.678021	0.697292	0.736761	0.776268	0.781597	0.772477	0.767294	0.752211	0.725586	0.707301	0.688747
2019	0.326	0.333387	0.423557	0.516887	0.64618	0.658788	0.639697	0.614904	0.592459	0.558302	0.413	0.348							2019	0.683202	0.685248	0.710225	0.736078	0.771892	0.775384	0.770096	0.763228	0.757011	0.74755	0.707301	0.689296
